# Supplementary material for: Hydrogel supplemented with human platelet lysate enhances multi-lineage differentiation of mesenchymal stem cells
Source: J Nanobiotechnology. 2022 Apr 2;20:176. doi: 10.1186/s12951-022-01387-9 (PMC8976277; doi:10.1186/s12951-022-01387-9)
Supplement: Supplementary file 1 — Additional file 1: Table S1. Protein profile of SHED cultured at HPL. [file 12951_2022_1387_MOESM1_ESM.xlsx]

## Sheet: Sheet1
Additional file 1: Table S1. Protein profile of SHED cultured at HPL.
ID	SHED+HPL1	SHED+HPL2	SHED+HPL3	SHED1	SHED2	SHED3
A0A024QZ42	718160	986700	858550	1067300	807070	814300
A0A024R4E5	29086000	30413000	31211000	27956000	41155000	29498000
A0A024R4M0	13392000	15724000	20560000	8403000	38052000	24310000
A0A024R6I7	17420000	21138000	6493500	6657600	7388600	5807900
A0A024RA52	3065000	3768700	3545100	3299500	4007500	3731500
A0A024RAC6	16946	19408	16497	17793	30376	21991
A0A024RBT2	49584	77471	63986	49733	104790	74062
A0A075B6G8	39918	46737	64065	35611	120040	87110
A0A075B6Q3	120090	202080	110290	273630	142890	98840
A0A075B7B1	690310	721200	635120	872820	1188000	888170
A0A087WTA8	8617900	13118000	10817000	7595400	23479000	7944600
A0A087WTE2	50394	41785	54551	35654	58642	52317
A0A087WTL4	19115	20419	24383	14394	58584	57650
A0A087WTM5	32679	35742	24404	29882	50049	36628
A0A087WTP3	11894000	10330000	12928000	13146000	18116000	13415000
A0A087WTU3	156090	163010	155800	162450	259970	133750
A0A087WTY9	33735	58199	25065	43843	57045	34855
A0A087WU03	49910	11514	113750	23461	167040	135900
A0A087WU65	406150	542170	475580	269810	628830	396440
A0A087WUD3	141110	174830	163850	134220	298780	250750
A0A087WUK2	4817900	3553900	6585100	4669400	8453600	6677400
A0A087WUL2	635660	800610	563320	871970	814220	669150
A0A087WUQ6	1876400	2852700	2257000	2212800	2886900	2345800
A0A087WUT6	2657400	3189100	2926900	2747300	4137500	2810800
A0A087WV26	473300	260240	484150	348970	588570	545160
A0A087WV46	20030	16191	14333	10943	41900	34574
A0A087WV67	23877	28710	23117	18493	43268	40602
A0A087WVM4	514530	679600	644660	734140	508400	450110
A0A087WW43	158760	190970	184800	94305	165060	130480
A0A087WW69	39395	43213	45856	44494	70380	51367
A0A087WW74	0	0	3068.9	2923.4	6057.5	8251.4
A0A087WW77	538570	544800	645560	416410	1069700	694380
A0A087WWA3	204850	236120	230840	217930	354910	280540
A0A087WWT6	41217	46033	43881	37173	78457	57513
A0A087WWU8	23886000	31806000	25463000	29233000	44453000	34088000
A0A087WX60	54751	89873	62878	84202	91657	67793
A0A087WXB0	1375300	1720300	1402600	1474400	2381500	1718100
A0A087WXM6	8333900	8219600	8958900	5506000	15144000	9932000
A0A087WXP3	2970100	3027900	2980800	3045400	3856300	2533200
A0A087WY61	4816900	3623500	5699400	3877000	9458300	6017800
A0A087WY71	4190800	5337600	6076400	4304800	10203000	7600800
A0A087WYF0	112400	93310	126020	91695	204300	142480
A0A087WYF6	607040	746490	658100	791110	939470	664750
A0A087WYR3	5096700	7490700	4970800	5653800	7182500	5691800
A0A087WZK9	2890100	3142000	3198100	2441700	4507900	3292300
A0A087X004	477790	280100	586080	421530	832730	418990
A0A087X054	3364300	3654200	3411700	3378400	3853400	3285600
A0A087X0I2	37220	52184	32487	33462	42141	71585
A0A087X0K9	278030	338710	313410	226200	577760	454000
A0A087X0M4	22261	11071	17547	19057	30498	18854
A0A087X0Q1	669340	620610	749820	574140	1118000	851290
A0A087X0Q4	827860	817110	137860	171070	165820	154360
A0A087X0Q9	9348.4	12673	11412	7737.6	17517	16103
A0A087X0R6	3457300	4089600	3624300	3548200	5553700	3739100
A0A087X0X3	34916000	26872000	39416000	26617000	61899000	43973000
A0A087X1A5	283850	365500	284700	343460	488420	313040
A0A087X1B1	873780	1293400	931890	1471200	1294700	1273800
A0A087X1B2	4152.1	6225.9	3637.6	3149.5	13612	3929.2
A0A087X1B7	425110	318440	491660	338960	894930	485020
A0A087X1H5	130740	229510	156880	66260	242170	185970
A0A087X1T3	187250	309350	229510	224760	350410	241690
A0A087X1U8	136120	152290	219590	125910	340900	249580
A0A087X208	46124	21733	20821	32226	21094	12746
A0A087X282	1380600	1475300	1420800	1754400	1650200	1317300
A0A087X296	32672	33932	54350	36194	97669	54484
A0A087X2D8	326670	468140	447870	423360	687810	588880
A0A088AWL3	26373	24691	27766	26062	40242	25255
A0A096LNH5	1597700	2015300	1741000	2164900	2849800	1860900
A0A096LNV3	326740	339110	280900	330120	496770	284260
A0A096LNZ9	575020	682030	868940	823690	1009200	889040
A0A096LP25	89185	123050	108920	105330	284230	169180
A0A0A0MRA5	3499000	2630700	4149900	2135900	6730400	4275200
A0A0A0MRE9	75600	80438	60910	58530	109440	94351
A0A0A0MRF4	229850	170760	234520	153410	366320	215870
A0A0A0MRJ3	62336	93291	66162	54748	122300	90392
A0A0A0MRM8	209310	291330	251850	442800	448270	269120
A0A0A0MRN5	184440	189520	185500	329830	409610	266960
A0A0A0MS08	52448000	54874000	9157700	10616000	11870000	9746400
A0A0A0MS41	879780	1046800	918820	996150	1804000	1252700
A0A0A0MSJ8	106690	243750	122730	100700	233980	136190
A0A0A0MSK4	225690	189940	276850	229650	445630	298590
A0A0A0MSK5	2168400	2638400	2368600	2128800	5429200	2607300
A0A0A0MST8	61226	77113	68304	55315	121990	67918
A0A0A0MSW3	971450	793070	885200	866310	1492100	1081600
A0A0A0MSW4	2304700	2640500	2926000	1840700	4447300	3501700
A0A0A0MSX9	3014000	3836600	3971000	3474600	4845100	4002700
A0A0A0MT09	10927	12660	12117	8976.5	27350	21113
A0A0A0MT60	337260	445500	437400	332750	753170	515230
A0A0A0MTN9	773600	768810	834700	1080200	1173900	777090
A0A0A0MTR7	335870	410440	390580	376070	799650	484600
A0A0A6YYA0	908250	946400	1083200	817530	1205200	1112900
A0A0B4J1R2	16161	17514	24294	16040	33728	22524
A0A0B4J1Z1	1446400	1293600	1402300	1522800	1809400	1523900
A0A0B4J231	7822700	8971800	1627800	1851300	2978000	2176200
A0A0B4J296	2385300	3165300	2651200	2161800	4517300	3882500
A0A0B4J2A4	2807400	3071400	3328800	2760700	4497600	2947300
A0A0B4J2C2	904200	984940	695990	504350	1228000	740020
A0A0B4J2E5	23831	23785	31355	16042	49320	40690
A0A0C4DFQ1	80425	129410	80207	69173	151530	66631
A0A0C4DFT3	371300	518560	426570	412830	654300	449660
A0A0C4DFV9	11951000	8138500	13178000	9860100	16771000	12698000
A0A0C4DG07	82443	66308	93422	65921	160870	116630
A0A0C4DG78	57583	86372	64052	84089	127970	120080
A0A0C4DG94	2180200	3228100	2151000	4223600	3733100	2834400
A0A0C4DGA2	229480	268840	206730	330480	290220	250140
A0A0C4DGB0	110790	173600	122240	154970	114270	120390
A0A0C4DGB5	11080000	18060000	12333000	11069000	26852000	17282000
A0A0C4DGG8	118540	117140	141510	97429	212370	285000
A0A0C4DGH3	238010	272780	192800	228320	973550	312850
A0A0C4DGL3	655800	692660	678600	545860	1086800	732700
A0A0C4DGQ7	41250	57776	40303	74512	77370	49830
A0A0C4DGU5	2162000	2226400	2309000	1663100	4618600	2905200
A0A0C4DGW6	6266	5405.9	4968.2	91260	0	14394
A0A0D9SEP9	146970	191660	217230	250240	176780	193870
A0A0D9SEY1	959400	2081400	1151900	1208800	1916800	1538800
A0A0D9SF53	12719000	12050000	12156000	14945000	14282000	11182000
A0A0D9SFK2	1589400	1747700	1529600	1645200	2393000	1661200
A0A0D9SFL2	163960	146900	171870	194240	322840	330830
A0A0G2JH38	3525700	3581200	1598700	719700	1184100	1054400
A0A0G2JHC2	7916300	8807100	8388800	7718900	11502000	8023200
A0A0G2JIC6	184180	147260	188940	119230	323730	190090
A0A0G2JMS7	174370	205090	188070	222450	323070	241340
A0A0G2JNZ5	2887200	2779200	3670400	3517300	4130800	3292000
A0A0G2JP90	648170	882740	668940	613350	1102000	791830
A0A0G2JS92	179410	159040	206120	193260	242010	147980
A0A0J9YVU2	18617	18298	12981	25684	56207	29282
A0A0J9YWI5	158390	212410	193110	124570	426030	225530
A0A0J9YWL0	71797	81539	70106	102860	198310	124170
A0A0J9YX89	30955	39809	51771	22215	92022	70722
A0A0J9YYL3	1136800	1105600	1155500	1225900	1635400	1306500
A0A0S2Z4G6	23555000	59528000	21505000	38153000	19883000	15898000
A0A0U1RQF0	29902000	34873000	31066000	32376000	60595000	43827000
A0A0U1RR22	3328200	3908600	3487400	3293100	4805600	3950600
A0A0U1RR39	25627	18711	34426	18811	47440	34945
A0A0U1RRE5	791020	701420	890040	841360	1058800	893750
A0A0U1RRG6	81889	65259	118230	49441	258070	159810
A0A1B0GTG2	1074900	1155700	1139900	1382100	1659100	1390700
A0A1B0GTZ8	206040	188450	201350	148710	440650	301140
A0A1B0GUI1	875520	1482800	1032500	775130	1320400	990870
A0A1B0GV06	529850	763480	499400	701130	469780	389550
A0A1B0GV68	25187	54246	54540	38765	93217	58893
A0A1B0GVR8	101740	151020	141030	121890	310650	192540
A0A1B0GVU9	6988600	6378100	9212400	4656500	26432000	7683600
A0A1B0GW30	21793	14073	30638	4085.1	51927	40775
A0A1B0GW44	16857000	15309000	21717000	25483000	19785000	14622000
A0A1B0GWD4	31962	32371	61156	16642	100330	88166
A0A1B0GWD6	161170	243390	160630	331480	220010	139090
A0A1B0GWJ0	825020	819660	952560	888650	1534900	981170
A0A1C7CYX9	13527000	15221000	14520000	14288000	21075000	17327000
A0A1C7CYZ1	1778000	1882600	1957200	1487100	2753400	1982700
A0A1W2PPR3	100040	110620	94849	80555	153870	128650
A0A1W2PPS1	36689000	24885000	43929000	25464000	69823000	47892000
A0A1W2PPX5	3640100	4486100	4580500	5458700	6768500	4024000
A0A1W2PPY0	30145	43656	36260	30439	56294	44938
A0A1W2PQ15	169940	86982	192270	144680	128340	74209
A0A1W2PQ63	37493	45765	65233	30349	109470	67795
A0A1W2PQF2	1149400	2737600	1541600	660550	537360	327770
A0A1W2PQT9	28076	19790	46923	38455	37415	32438
A0A1W2PQV2	533320	740750	501200	763420	679420	579820
A0A1W2PQV5	2055900	1954400	2639700	1583200	4880100	3309400
A0A1W2PR36	92443	132340	122930	262120	121800	93122
A0A1W2PRD0	119680	206820	135870	121540	195400	120410
A0A1W2PRL9	730440	316920	1122100	446540	1411200	1042400
A0A1W2PRQ0	105060	105560	103700	87956	154380	93485
A0A1X7SBZ2	6163000	5869100	7461200	7554400	12422000	8897700
A0A1X7SC65	139110	243240	156050	166810	442290	277700
A0A286YF22	3646700	2886300	6214400	3148900	6723500	5337300
A0A286YFG8	8733	15920	9168.7	13470	20409	17673
A0A2Q2TH77	579830	818030	619140	532670	927170	648850
A0A2R8Y430	5684300	8219100	6005900	6004400	8356100	6981000
A0A2R8Y484	1022500	1312400	1149400	1137500	2010100	1337700
A0A2R8Y4S6	0	0	0	3907.6	0	4299
A0A2R8Y5N1	1428200	1513500	1430200	1270900	2329000	1595200
A0A2R8Y6Q1	232930	194520	265490	148330	364560	221510
A0A2R8Y6S1	15470	11479	10046	12635	14467	15846
A0A2R8Y750	682040	902420	836000	791420	1248100	919420
A0A2R8Y7C0	91894	117070	36780	72462	73355	56684
A0A2R8Y7S8	36119	34940	33995	34823	35451	41269
A0A2R8Y871	321390	281690	300900	173340	425950	303380
A0A2R8Y888	11184	3520.7	15329	16408	20551	15575
A0A2R8Y8C1	719950	347790	1007000	343190	1939200	1143100
A0A2R8YD50	1976400	2563900	2406300	2963000	3394400	2530700
A0A2R8YDC1	457370	490830	355500	81064	351000	333360
A0A2R8YDK3	46917	50729	59921	38648	72561	42381
A0A2R8YDQ9	2805400	2752600	2583800	3093000	3879900	2274000
A0A2R8YEY5	177930	242660	238220	241430	354850	333950
A0A2R8YFD1	101250	137410	130340	82026	298350	195100
A0A2R8YFI2	105550	109550	112750	97385	183790	102410
A0A2R8YGD1	1503700	2042900	1514100	1731400	1804400	1587700
A0A2R8YGH5	74344	122290	107750	78132	204690	139230
A0A2U3TZV8	698920	892640	474800	994220	599360	587730
A0A3B3IRE4	67941	78265	128690	33794	233640	156130
A0A3B3IRI2	2325800	3438500	1901000	1465300	3309200	1986000
A0A3B3IRK3	50358	64577	35149	58568	80904	39031
A0A3B3IRT3	59169	73505	58471	81107	82045	77816
A0A3B3IRV6	281700	195140	208350	301750	645070	483170
A0A3B3IS84	5872500	7027000	7938800	6400700	10708000	8678200
A0A3B3ISV3	105350	80398	123540	171600	172980	100270
A0A3B3IT57	294680	342650	350530	349640	447390	297560
A0A3B3ITE9	350370	485370	364010	371270	862580	397360
A0A3B3ITY2	33514	55936	30513	41198	50162	44829
A0A3B3IU45	191890	149230	169080	197030	201600	207020
A0A3B3IUA7	443470	512470	432200	479260	596950	413110
A0A3B3IUB9	113480	121640	99936	92017	207870	122740
A0A3F2YNX0	630270	964630	682260	566950	1154300	866620
A0A494BZY8	73068	69312	60039	83087	86269	75418
A0A494C002	110840	91682	145380	105640	249510	170480
A0A494C0A9	843820	690140	970370	656760	1468600	1069300
A0A494C0B5	44743	49181	48872	52813	95563	58435
A0A494C1A5	726550	524660	920860	754180	1387300	911470
A0A494C1B8	446140	472450	450010	525290	690010	502140
A0A494C1F8	5930.8	15249	18693	10035	20061	10100
A0A494C1Q4	2093600	2828600	1397500	1689100	2001300	1600500
A0A499FIX8	540790	818240	696070	598830	1788700	815620
A0A499FJL1	1321400	1583900	1489800	1472000	1756600	1308900
A0AVT1	1546600	1969200	1899900	1791300	2926900	2262600
A1A4S6	129710	112550	145940	117050	234030	146660
A1X283	1479600	1553900	1951300	1356400	2709400	1893500
A2A283	105300	181610	139440	147350	322830	158710
A2A2V1	1108400	1327800	885240	559160	1130200	591370
A2AB15	114470	83127	118450	88720	147560	121080
A2AB27	37629	49119	44776	37965	88970	54458
A2ABK4	125420	73185	104160	49415	145060	93702
A2IDA3	59780	61163	84150	41809	129160	91443
A2RRP1	13915	25548	20016	13729	29555	19402
A2RTX5	8399.2	7098.5	7870.4	9325.5	13484	19286
A6NDF3	910440	1085100	828390	952770	1112500	1034000
A6NDG6	69955	106940	67619	83054	169640	105820
A6NHH0	106330	111940	119900	117880	244300	138720
A6NHK2	174810	204780	181270	242340	198110	182820
A6NHR9	68597	57768	79725	44973	125890	76102
A6NKB8	2086000	2948700	2404400	2106000	3698100	2784900
A6NML8	176020	188090	169000	212770	505380	342160
A6NNI4	2249200	2514600	2323700	2639200	6016200	3288800
A6NNT2	1051100	1850000	1270200	786720	3444900	2066200
A6NP52	796910	1204900	833920	704240	1409300	917800
A7XZE4	36976000	77756000	43518000	51523000	60018000	42959000
A8K878	4897000	5109100	4820400	5689300	5876800	4948600
A8MTF7	10745	12688	17621	10783	27935	14635
A8MXP9	6149000	4800900	6327900	5023900	10560000	8089800
A8MY26	29090	26092	23166	27730	40094	28523
A8MYZ9	140590	91560	112870	103990	365560	143290
A9X3U0	355770	407930	421830	383630	755790	309660
B0QYK0	2085900	2024900	2093400	2415700	3340700	2502000
B0QZ18	1785100	2240700	2067000	2269900	3248400	2728200
B1AH87	361310	520860	430320	321530	799380	536090
B1AJQ6	1547300	2645800	1637000	2403900	2126300	1563900
B1AJY5	312080	431470	340190	354270	482250	349950
B1AK20	24273	25973	23272	21621	44021	25641
B1AK87	10573000	14203000	11873000	11164000	17908000	13826000
B1AKZ5	3903000	6646100	3683700	4852800	6200300	4766400
B1AL33	3790000	3755200	3512100	3331000	2896100	3282200
B1ALA9	1620300	3781600	1338000	1669100	2074500	1654200
B1ALK7	55005	67182	68982	88297	91941	71418
B1ANR0	4168700	4381400	4645800	4524100	6595800	4804000
B1APM4	295710	248760	318910	346200	451750	226920
B1AQ61	16352	29326	20150	64849	19556	11065
B1AQP8	21575	36433	41842	25234	89793	30056
B3KPU0	86176	112020	98224	105980	161900	129890
B3KSJ7	37636	84255	66670	205840	100710	89163
B3KVN2	31496	21888	18655	23052	22174	18686
B4DDD6	50362	73446	37527	58106	72709	59525
B4DDF4	23563000	44489000	28294000	29192000	37282000	29344000
B4DE93	915220	998100	927650	948930	1250900	917100
B4DEZ3	160950	172110	199620	214170	216610	191440
B4DF77	72278	105290	73610	83890	148510	106560
B4DFG0	958100	918940	1162900	1289800	1498300	1330100
B4DFN3	45890	53282	71760	75526	179520	102680
B4DHR0	388150	618330	483270	411610	790860	571150
B4DJ81	197250	229190	180950	238910	275830	195200
B4DK77	572930	708560	603000	658650	845810	671470
B4DKB2	400520	393940	527580	303990	944240	576040
B4DLR2	592070	681920	658970	405190	811400	506500
B4DLR8	10844000	7486200	18294000	15983000	24874000	19214000
B4DWJ1	19670	26287	34183	26045	57477	38308
B4DY09	2412500	2403100	3204300	2457200	4574300	3638900
B4DZ85	1116600	594820	827010	1389400	452240	406610
B4DZG7	78072	106850	88713	151160	62163	67303
B4E372	30453	28964	26714	19147	94600	65711
B5MC98	432280	555130	462400	476930	832850	366860
B5MCF9	544490	506160	731460	512460	1254500	780140
B5MCT7	223970	243470	220280	334940	264060	212590
B6VEX4	156360	192410	203470	177340	364760	367430
B7WPG3	117680	55540	162560	63802	204510	138370
B7Z2L0	245600	415840	268000	162260	1128800	493210
B7Z2R7	320960	471960	314830	491790	651090	356790
B7Z385	417590	730150	423680	518000	681120	491430
B7Z5P7	667250	667670	509980	452840	516360	422820
B7Z645	213910	180350	243570	206260	348040	276590
B7Z683	905650	961430	915600	1245000	1449500	951580
B7Z9I1	1399200	1431800	1381400	1730500	1952900	1239300
B7ZC39	95534	109800	90989	110430	158880	122920
B7ZKJ8	3596000	3744700	3595100	1394300	2365500	1691400
B8ZZ77	539790	498890	694230	608160	741920	752160
B8ZZB8	13574	10564	17688	13855	21641	13187
B8ZZJ0	81530	87658	105490	103140	111140	106100
B8ZZQ6	4699500	2214000	5598900	2006600	13244000	10446000
B8ZZZ7	771740	752790	751000	544470	1368400	838010
B9A054	9094.7	15509	12474	11655	43501	13177
B9A067	11869000	13985000	13277000	11707000	22942000	13177000
B9EGQ5	41133	39466	48680	41597	78545	48627
B9ZVU2	29831	33213	33409	35722	87494	57044
B9ZVX7	995420	1233200	1534800	1348500	2045100	1909000
C9IZ80	1636500	1754100	2252500	1311700	3883100	3170100
C9IZD0	79116	126200	96032	70552	307840	95750
C9IZD2	8272.8	9460.7	6516.4	4434.5	16949	12210
C9J050	2207900	2293300	2050900	1730800	3478500	2427700
C9J0K6	2157300	2866000	2491800	2394700	3433600	2824200
C9J102	49809	58139	47284	74276	109650	86362
C9J168	2891100	3130500	3034400	3582700	4089600	3224800
C9J1Z8	142050	126810	204140	114270	425440	272760
C9J2G0	10709	6622.6	9994.9	9705.3	12123	12193
C9J2Y4	2979.3	3311	5137.3	12953	8643.6	48206
C9J2Y9	323090	308650	476120	278810	811440	570190
C9J352	45934	49390	43034	54112	73508	47701
C9J3F6	26253	38260	40722	49471	56752	22778
C9J3L8	103380	179230	142980	135850	170800	126810
C9J470	139780	97385	87562	97454	174580	120730
C9J494	4977	3990	5955.2	6839	7919.9	8079.4
C9J5H8	423290	712210	507950	594340	717520	546330
C9J5J3	1579100	1631200	1781000	1564600	2291500	1824000
C9J6P4	1620000	1875800	1698300	1657400	2958300	2137400
C9J6V3	79844	88293	73960	56195	131020	85287
C9J7T7	54708	42141	52615	34717	66798	52527
C9J813	1333800	3905400	1852200	1446400	1623100	890850
C9J8T0	59837	57904	76444	51746	174600	120070
C9J8U1	592820	815480	566120	574370	797850	585100
C9J9K3	10191000	9720500	10817000	9873300	13526000	11773000
C9JA05	886940	894510	168270	283130	227920	218280
C9JAN6	40036	67700	33508	40353	50464	31715
C9JAW5	95276	72756	103300	86094	194350	121650
C9JCZ8	76800	71444	100280	44087	215250	139720
C9JD84	36427	57585	46390	38090	86066	58134
C9JDE9	380800	609740	415230	265720	952720	539790
C9JEU5	191850	219990	135050	194780	160200	81472
C9JF17	978290	1621900	1174900	390130	714550	513210
C9JFE4	199170	299850	266920	159900	594780	415770
C9JFR7	502510	651600	674000	1039300	548730	934970
C9JG08	891490	1426400	976490	936600	1369500	1089200
C9JGI3	109900	124150	161310	111490	267990	275500
C9JIU5	146010	128400	133070	77545	302860	195030
C9JJU7	143980	136320	126620	106890	198750	112690
C9JJX6	39238	37853	52419	86055	65936	54111
C9JKI3	917800	1367900	1394300	1246700	3119200	1585100
C9JLE9	22390	23804	25788	42271	34952	24717
C9JNZ1	20801	20350	37565	23697	56907	23496
C9JP00	3544700	3489200	4154600	3572300	6464100	4749700
C9JP16	74308	95124	103270	86088	98129	95706
C9JQS8	26796	48105	27392	37288	45855	33037
C9JQT7	24810	20183	25813	20834	45565	27980
C9JR52	360900	378510	317860	354100	465200	311440
C9JRJ5	52867	45523	53424	62911	107710	67939
C9JUE0	377530	744050	480550	458170	815540	639330
C9JUF0	255180	262890	265960	260070	225770	260920
C9JV02	46813	73400	52331	55105	66331	43885
C9JV37	436760	637260	84811	40154	80569	59276
C9JVB6	68489	74220	83950	52273	143130	108320
C9JW69	484180	529130	528430	502960	860530	601420
C9JW94	3173.2	0	0	0	4506.7	3977.9
C9JXC1	135730	112570	120110	68736	226730	98951
C9JXR7	782850	959610	882780	670570	1216500	872790
C9JXX7	28763	14681	30606	18388	33736	19660
C9JYJ6	160200	514180	174010	168300	164400	123730
C9JYQ9	131040	88919	135640	121370	128510	122930
C9JZH4	147400	162210	154340	122950	174430	120860
C9JZR2	2671400	3199700	2784700	2698200	4977300	3301600
C9K0J2	56835	38987	62458	62264	48009	39798
C9K0J5	182200	328530	263600	199810	443190	293580
D4Q8H0	432940	670580	385560	554120	607980	561340
D6R938	5667600	9258700	6349800	7331100	8266900	6394800
D6R9I9	2458400	3455100	3093500	2272800	4003200	3221800
D6R9P2	289430	359200	349320	407520	406630	355600
D6R9P3	6297500	4826800	6214800	3694400	9872600	7970900
D6R9V2	9629.7	0	11485	7175.6	14077	11762
D6R9Z7	1175400	1075300	1435500	1039500	3482300	1835700
D6RA38	0	6751.2	6031.1	3085.8	8096.5	7275.6
D6RA48	100440	139050	125970	119960	206790	135710
D6RAR7	95275	108550	122610	94770	184390	122270
D6RB59	149060	218400	217570	166570	392300	294210
D6RBD7	2708200	3335200	2922300	2695100	3713700	3087000
D6RBN5	826080	966520	860740	775480	1377900	773080
D6RC71	353060	516650	429480	377730	952430	388400
D6RC89	14921	9700.2	19178	14184	29960	24363
D6RCE2	42454	67046	46450	48538	118150	84502
D6RCK3	703620	932940	722800	1053400	987700	716230
D6RD63	520820	576790	535880	774370	725720	623760
D6RDG3	152940	95342	114010	176680	164790	105070
D6RDU9	16864	18898	18484	17895	28261	21587
D6REL4	139960	197530	178450	119250	219650	171470
D6RFF0	32413	24007	27736	44060	60970	36618
D6RFH3	25162	59668	18179	38560	63197	23108
D6RGG3	100930	168880	170260	103410	535700	224180
D6RGI3	3206000	4343300	3494200	3533200	6007900	4577800
D6RGY8	47762	36559	52470	35124	67610	34923
D6RH20	121260	119720	126210	182010	156910	99384
D6RIU4	35682	47546	55158	44096	62178	56805
D6RJ02	171450	179400	198000	98537	396910	328380
E2PSN0	51837	43156	68814	75574	128110	82530
E2QRN4	17597	15318	20798	12998	47541	25966
E3W994	116060	109390	114880	105090	205770	342390
E5RFM9	201710	238460	173970	208450	190820	125640
E5RFP9	144280	102380	110260	163070	169270	137170
E5RGC8	35956	58007	46736	38795	105660	88632
E5RGJ2	146580	129730	145230	211320	175740	146150
E5RGN3	2082500	3090900	2278900	2388400	2445900	2826000
E5RGX5	2440400	1637300	2448500	1768400	3656500	3070100
E5RH43	124090	224340	132780	105200	196970	180510
E5RHK6	203620	257980	170900	311880	143720	119500
E5RIA0	52248	58848	63108	63134	90958	78965
E5RIH3	88597	88107	111710	65484	208940	143210
E5RIS5	0	0	0	4024.2	4462.8	0
E5RJ10	74303	98314	95951	140490	102040	96909
E5RJR5	6363500	7351600	5913400	6678900	7265700	5546400
E5RJR6	12774	11437	17143	16946	25396	19724
E5RJY1	23663	26794	35260	27514	69461	43493
E5RK69	78363	151580	83270	128640	195760	145510
E5RK99	1135000	971600	1407700	1554900	1268600	1062000
E7ENC1	87309	67705	70271	111020	105110	40373
E7ENL6	1370900	1550300	1684900	1343400	4076500	1321400
E7ENN3	1311300	1189600	1210200	1067000	1675900	1399200
E7EPF2	574270	694180	670320	995370	935100	705000
E7EPN9	641570	649860	729190	445500	1416200	949980
E7EQ29	380200	674950	380410	660660	564030	558990
E7EQG2	315200	407450	300000	485120	463590	381440
E7EQL5	60101	74664	63556	55808	90135	64758
E7EQT4	1230100	866060	1465800	771820	2755200	1869900
E7ER60	102010	118010	124210	131040	192420	113480
E7ER68	42751	41538	48853	31103	101650	87734
E7ER77	35207	38611	38265	47699	130390	50443
E7ERH1	45804	108350	117290	45466	314670	127930
E7ERS3	442660	318240	513620	393430	846420	644490
E7ERW9	92587	86711	91906	44982	136400	104440
E7ES33	10568000	13828000	11999000	14768000	19768000	14308000
E7ES68	182760	174730	171440	178380	245740	150930
E7ESP4	45118	40722	49110	39766	61494	49918
E7ET40	78602	71871	85853	81100	75158	54844
E7ETC2	165250	195760	223270	130020	341290	255100
E7ETK0	11672000	12741000	11706000	11293000	15879000	10665000
E7ETY7	1102800	1278400	1446400	1018300	2468000	1225800
E7EUB5	35310	31270	27559	16737	64848	36436
E7EUL7	501310	770600	550300	327390	732970	487730
E7EV32	123190	139690	119110	137240	205090	162600
E7EV93	85416	61058	72364	89568	100320	63377
E7EV99	1372700	1570000	1488000	2401000	2096200	1608900
E7EW00	199910	160880	242970	132830	393450	275670
E7EW69	62766	58801	76380	32452	135790	100180
E7EWC2	1049700	1389100	1367500	1051900	2170200	1422000
E7EWK3	65777	64639	81187	62426	173570	107230
E7EWP0	286530	294800	373100	391660	462620	421560
E7EWP2	11063	19073	13135	16435	32452	23866
E7EX90	6439500	8530200	6380400	6201100	11458000	8616700
E9PB90	1952200	1876900	2296300	2008600	2563600	1805200
E9PBY7	3626.9	5412.5	9380.7	6842.5	8001.4	7691
E9PCY5	72910	65489	101540	61220	281720	179010
E9PDF6	968220	1313800	1315600	1482900	1948400	1447200
E9PDJ9	100190	292460	84100	53159	116710	78908
E9PEB5	4111100	4133100	4582600	3503900	6704700	5370200
E9PEV4	182860	167790	82592	38826	44788	35617
E9PF05	76947	65636	84096	109370	121360	95873
E9PF10	457190	385090	497750	378930	747870	608920
E9PF19	1532700	1856400	1686000	1232400	2976700	1532800
E9PFG7	1770900	2020300	1506800	2179500	2937600	1582700
E9PFH7	23588	37673	33130	28216	88761	63641
E9PFP1	26119	23157	25362	25661	29941	24893
E9PG73	710750	571750	674180	499340	1000700	619290
E9PGC0	141120	224310	163270	139240	344560	181500
E9PGT1	1223200	1380500	1644700	1550500	2159000	1739000
E9PGZ4	552590	737940	608120	682110	1197100	770180
E9PI04	154220	126640	147740	114450	297290	198480
E9PIM6	1834800	2383600	2093000	1613500	2741600	2074600
E9PIN3	206790	113860	259320	173850	391550	184680
E9PIZ0	58054	106140	72355	41569	88837	58646
E9PJ06	45995	20238	57139	27393	79736	46611
E9PJ42	442850	595520	428430	463360	536570	393730
E9PJ81	251000	251950	211900	500370	338500	243550
E9PJG4	4101.4	0	5124.4	3850	0	3857.4
E9PJH7	159180	212080	152810	168600	245080	147330
E9PJR1	217860	254400	245650	225790	456230	270980
E9PJR3	2131300	3088300	2674300	7541000	4099500	3355800
E9PK47	509510	765310	547730	600070	972650	932140
E9PKG1	1364500	1492800	1476200	1652000	2156400	1967400
E9PKG6	454560	453940	598720	418650	607280	529860
E9PKP7	309980	127630	367040	183410	543170	372250
E9PKT4	169780	163160	144530	222780	204670	153470
E9PL01	1248300	1487100	1207500	1030900	2523900	1089100
E9PL69	178810	171870	125580	112880	380090	257480
E9PL71	193340	149630	210120	157600	309860	209570
E9PLD0	3351900	3999300	3890900	4008500	6133400	3742900
E9PLK3	7598700	11113000	8879200	8581600	13220000	9366900
E9PLU0	410550	563110	420310	437080	565510	341460
E9PM31	768930	1008500	819280	1115100	1512200	1096200
E9PM92	1581200	1031000	1743900	1213400	1939200	1407900
E9PMQ6	35498	29464	42325	27916	66852	53892
E9PMR4	4205700	3283800	4024500	3885900	5886000	3215800
E9PN51	417160	530580	483200	307600	574290	505250
E9PN66	728880	564520	851350	744280	884330	520910
E9PNF5	167060	245650	176350	224460	295950	175890
E9PNR2	299690	300540	240700	134570	485440	321140
E9PNS3	1536900	1685900	462270	510730	509860	400250
E9PNW4	7565500	9193700	8873000	11843000	14425000	8523200
E9PP76	139930	123200	186200	92867	479490	354340
E9PPE7	74830	76004	75772	72082	97829	67020
E9PPJ5	151410	96868	740760	65019	130990	73861
E9PQB5	564810	740480	619360	573980	1443900	738840
E9PQF3	24092	19363	28590	18349	56958	34891
E9PQK1	101760	162440	208500	64750	273480	150730
E9PS47	112260	150560	113550	139350	187260	80927
E9PS63	87409	78157	110290	64640	215930	192470
E9PS88	39772	46143	41705	43950	73677	42664
ENSBTAP00000016046	40816	63570	42594	617680	129460	54119
ENSBTAP00000024146	34239000	26919000	36445000	188600000	30169000	26673000
ENSBTAP00000025008	193850	283350	223380	320920	306040	232450
ENSBTAP00000034412	201740	279010	224750	1096100	557210	490480
ENSBTAP00000037665	1409500	2366800	1531000	8085500	1623400	1668000
F2Z2C0	93434	88271	121370	59685	231510	165290
F2Z2K8	4278.7	9529.8	5825	3118.8	6845.8	0
F2Z2W6	4571700	4353100	5481100	3655100	11877000	6499400
F2Z2Y4	2344700	3057700	2483800	2514600	3701200	2386300
F2Z3J9	2340500	5340700	2423100	2792000	3643000	2912900
F2Z3L2	34264	27971	61216	42029	103830	80240
F5GWH5	14999	3398.3	5135.3	4810.7	8506.6	4189.4
F5GX88	2498000	2773800	2835100	2860500	3480800	2698300
F5GXJ1	1220400	1728900	1841300	597260	3095800	1746000
F5GXY1	9412.3	10483	5583.5	8019	16683	14879
F5GYQ2	191870	216140	218080	186980	301970	278100
F5GYV5	834380	716860	881550	728520	1100100	806980
F5GZ78	3861900	3377300	4479100	3433500	7188800	5018200
F5GZS6	1133600	1244100	1604300	1429200	1189000	832650
F5H0Y3	166800	135840	205860	150800	184790	141560
F5H1C6	14139	11733	6256.7	8318.5	5296.2	3868.5
F5H1Y4	247390	385700	243630	124920	270220	184380
F5H2U8	2122100	1862000	1776900	958690	3236400	1824800
F5H365	7259800	9663500	8432900	8088500	12827000	9312100
F5H3Y4	12018	5132.5	19982	7368.3	36973	20832
F5H437	10127	28559	16240	27795	32282	18818
F5H442	215630	243830	234170	224780	319500	249990
F5H4B6	18962	27836	14852	19434	24273	18640
F5H5B9	345150	398280	278510	335240	595110	374910
F5H5D3	1066700	1576600	1179500	1243200	1433600	1204000
F5H5N2	65808	69671	66493	117020	127840	102090
F5H6E2	4643500	4916600	5482100	5130600	10015000	6853300
F5H7F6	595760	873740	525070	653040	2130500	608520
F5H7V1	957520	1067900	988810	898410	1829800	1120400
F5H7V9	1313200	903580	1516600	808550	1494700	769390
F5H8D6	23484	19577	22489	21505	47577	35625
F6WFR7	98283	116920	134540	223300	160040	123940
F6WIT2	731820	835190	780320	790420	1514000	1164200
F6XZD3	2559200	3896800	2099600	3335800	2094900	1843900
F8VNT5	95613	140200	84673	81116	123540	80881
F8VNX8	56785	85014	67326	78186	66654	67036
F8VP48	56940	53313	66419	43840	120310	92223
F8VPD4	2373600	2098700	2189000	1924600	3681300	2496800
F8VQR7	1391200	1890100	1695000	1846700	2374200	1847000
F8VR84	571780	605940	593960	799920	712460	678940
F8VRK2	68088	66912	65377	88753	118000	85926
F8VRU3	36304	24318	32287	33068	46010	30794
F8VS86	21875	26773	17271	26797	43052	32102
F8VU65	7350200	7143900	8529500	8883900	13962000	10957000
F8VUA7	39629	49801	52509	38050	101090	44034
F8VV04	1186700	963240	1319700	1055100	2091900	1489100
F8VV56	10164000	7622700	10477000	10913000	7149000	4200900
F8VVL1	148720	173470	204090	112460	377270	233340
F8VVM2	9258500	11616000	12788000	9078500	20004000	12019000
F8VVT7	1320000	1489000	1242800	1487300	1994500	1425600
F8VW41	14932	15690	21461	15641	40553	27783
F8VWH9	172830	239120	213300	264470	227040	156420
F8VWT8	10263000	13954000	9380500	10248000	16365000	7833800
F8VXC8	408640	287220	487510	318120	782470	562590
F8VXJ7	1383600	1936500	1697500	1457900	2177900	1661400
F8VYE8	470780	474660	406710	507380	643420	552300
F8VZG5	717370	952520	973590	832670	1650300	1196700
F8VZJ2	2278100	2296100	2667900	2091900	3296100	3112600
F8VZX2	6827200	5809600	7777000	6540500	10758000	7685200
F8W1F5	42306	48143	57418	42861	91468	54642
F8W1G2	55595	78628	55420	64707	160880	48338
F8W1R7	19451000	26486000	24812000	20096000	33856000	26851000
F8W543	5978.7	9437.8	6034.7	9167.6	13232	9722.2
F8W6C2	3668200	4069700	3665500	3360200	7236800	4292000
F8W6C6	5352.2	3841.1	6619.2	0	11604	14896
F8W6I7	11403000	8670900	12874000	8033600	17986000	15257000
F8W726	6384800	5694700	5964600	6087400	8880400	5251600
F8W785	444170	364130	396430	385510	857810	571170
F8W7E0	449800	443970	466800	271160	982830	714130
F8W7U8	161510	143660	236500	144890	335980	227220
F8W8I6	520930	392150	677850	578380	970880	676040
F8W943	59174	97303	72117	46892	153910	80091
F8W9E5	64677	68229	83565	56985	124670	83575
F8W9J4	1438400	1961900	1666500	1089700	1953100	1793600
F8W9W0	111830	75515	100570	220480	126640	74505
F8WAE5	460190	499270	463920	612560	481100	518500
F8WAJ0	91798	67978	121380	57190	195550	80194
F8WAK2	123510	153960	161850	179150	185080	128600
F8WAU5	23147	19620	36373	16604	76318	56226
F8WAX7	84636	105270	112660	44225	194170	73259
F8WBF9	368760	678880	446390	574940	592750	446750
F8WBH7	33729	36653	40464	35386	82254	54187
F8WBU5	7753.6	8224.7	12350	8014.8	23853	14187
F8WC54	23192	22030	18489	16221	64270	31632
F8WC73	94517	155800	113470	90993	325340	241510
F8WCM9	37715	21407	43935	21034	77631	53690
F8WCZ6	47795	66095	33414	21587	53914	30099
F8WD09	27078	21412	15909	32580	21990	30092
F8WD26	3909200	4992200	3263700	6271600	4908100	3514800
F8WDK3	263150	188320	241320	214250	532280	337620
F8WE53	147130	182090	201920	144570	393850	254850
F8WEU8	48148	63606	40599	57563	73609	53484
F8WEX5	10858	8730.8	12215	13482	7063.4	11616
F8WF48	1713700	2410400	1146200	1706900	3675200	1963800
F8WJN3	1923500	1480700	2010100	1780300	2865600	1807900
G3V0G3	83999	62116	93529	163520	137950	98673
G3V1C3	37922	36045	43069	57523	43801	57248
G3V1D4	63978	96494	113720	72949	160180	94830
G3V1Q8	469530	540020	421490	477280	798890	580760
G3V1U3	375100	319320	483460	236530	773740	443960
G3V220	37287	19275	59477	31692	113910	78065
G3V2A3	145010	183360	167170	1205100	132210	239630
G3V2C9	94057	450820	110100	201280	278330	174780
G3V2V6	1054800	1508600	998880	1078300	1555100	1105400
G3V2V8	1313800	1425700	1147500	1272000	1316700	910130
G3V3A4	665180	262990	627730	544780	875160	365720
G3V3M5	366570	338800	431330	313470	578440	432200
G3V3U5	66223	79894	95647	57558	145710	77268
G3V438	2067000	2549200	2318200	2515300	2636500	2289800
G3V4F7	86468	95464	116150	81637	179150	143030
G3V4F7	170930	167500	171660	109460	301930	209820
G3V4P8	1555100	2071600	1450500	1713600	2209900	1816100
G3V4W0	36336000	27378000	39762000	24907000	60369000	44620000
G3V572	202590	113100	234230	166200	357110	211330
G3V583	37559	69957	34814	75950	48082	37209
G3V5Q5	51808	80318	57226	83544	106000	73586
G3V5X1	90708	70984	113020	76543	158970	96691
G3V5X4	1848700	2077100	1741500	1673500	3241000	1907100
G3XAC6	426240	340320	533570	402530	600590	522470
G3XAI2	1804300	2438800	1447500	1683500	2823900	1719800
G3XAJ6	641300	812930	800040	885580	1529700	841480
G5E9G6	40930	45325	65042	17143	113660	49557
G5E9L0	330820	363640	376750	248720	654420	434880
G5E9Q6	9505700	13489000	6454900	6428500	12155000	8782700
G5E9S8	5666800	7487900	6069800	6362300	10457000	7639500
G5E9W3	8512	10443	15993	12492	21179	13129
G5E9X5	42026	59626	42314	54976	96923	59968
G5EA31	669640	917540	762120	864870	1562000	1101300
G8JLA2	8365.2	13961	9356.1	11742	11199	8239.8
G8JLB6	10701000	9070600	11023000	9094300	15620000	11226000
G8JLD3	637300	688380	603690	598260	1061400	863740
G8JLH9	17733	21061	22887	20022	40994	15658
H0Y2W2	496540	480050	565460	571730	746760	447820
H0Y360	542280	881220	652940	741520	993140	740750
H0Y3T6	136260	167220	171760	117040	379120	255400
H0Y426	160420	257980	130330	124330	346630	219680
H0Y488	49155	38458	67216	45767	101690	70409
H0Y4R1	5490400	5815400	6770200	5275200	9029400	7475800
H0Y4R2	3148700	2935000	3384100	3585500	7693700	2875200
H0Y512	2121600	2639000	2427400	2401600	4151400	2331900
H0Y543	159270	164600	148620	160550	245100	161700
H0Y5H6	33525	48371	50381	41168	61104	35595
H0Y5S9	49266	45445	68134	30074	92655	68670
H0Y5T1	321690	349160	346280	249370	758970	528600
H0Y6C7	631290	763610	724090	670390	1130100	784750
H0Y6G3	10705	6271.5	10642	16271	16762	12655
H0Y720	228550	152700	243530	171280	290450	200290
H0Y7H7	33305	37149	50529	39947	102110	66032
H0Y7R2	178490	280390	158680	169910	444050	201930
H0Y7T8	7135.5	5681.9	8871	0	21345	11750
H0Y8E6	101600	37680	89678	48469	217100	155740
H0Y8R1	78799	55617	78172	98909	105690	63959
H0Y917	114660	203790	131990	148020	247240	170580
H0Y9L5	193080	145480	218630	248870	238670	248650
H0Y9V7	118600	184240	118140	234300	176430	139530
H0YAT1	46756	46519	56126	62421	89186	52226
H0YAV1	59322	82975	73146	97387	142460	128750
H0YBC7	54915	57949	72846	61523	179510	82467
H0YBF7	85013	98310	86407	90051	188660	118950
H0YC07	53482	90241	66084	66121	184980	128710
H0YC35	1452700	1587000	800670	556110	1100700	756420
H0YCA5	11481	9173.6	9464.8	12562	16712	12442
H0YDD4	1875700	2037100	2059600	2175800	2641600	1800100
H0YDH0	253020	266380	221080	269850	294890	223550
H0YDN1	365160	495140	455460	366720	1126700	692700
H0YDR3	184890	243960	180890	360320	219960	190400
H0YDT8	323700	305040	348880	411260	472740	333030
H0YDU8	2339700	2746300	2301200	2292700	3641800	2495500
H0YDW2	3035100	4799000	2417400	3523300	14082000	3503700
H0YE12	81305	35776	73084	22923	115350	78894
H0YEG5	34711	34011	35707	29537	59973	44144
H0YET5	65439	76297	70707	54313	100750	94405
H0YFI1	467640	611230	508230	714070	532290	477060
H0YFV6	210320	132070	197720	128580	404630	272590
H0YG54	2711200	4162100	3169900	3677100	3654700	3344000
H0YGL0	493700	507690	443430	489660	509070	431680
H0YGN0	94894	130120	121910	166350	93803	96198
H0YHC3	3766800	4004800	4416300	3825900	4158400	3525800
H0YHG0	586150	565340	736380	727950	827340	680010
H0YIA9	14171	10997	14199	16523	33697	22658
H0YIM9	46486	45131	51127	45084	109910	74664
H0YIQ2	105700	113400	128920	73986	265860	177010
H0YJ34	3768900	4811800	4729500	5366600	7805600	5996400
H0YJ92	19711	18978	35725	20400	43680	34958
H0YJJ8	154510	165370	171540	128690	390510	224190
H0YJV2	53920	54125	51043	68695	113690	48086
H0YJZ6	24804	22195	29762	16496	36282	22779
H0YK03	66017	98217	77013	65842	154910	84739
H0YKK0	373020	198540	454250	179720	763780	602800
H0YKP9	62465	50803	44362	51557	102800	64641
H0YKS8	547130	553670	565750	683040	765600	559080
H0YKX1	71549	54763	99745	47638	203240	160840
H0YKX9	155650	210890	246690	499560	247180	173360
H0YL99	520410	429870	488590	478950	787230	497410
H0YLA2	2736800	2613600	2807400	2702700	4480400	3288000
H0YLA4	1286600	1722900	1514600	1638100	2765300	2255500
H0YLF3	2749600	2426700	3426900	3886300	3018900	2194900
H0YLH3	349610	648000	346240	454190	525460	392720
H0YMB1	17129	25799	25416	17447	48597	23901
H0YML5	205130	220530	338860	280910	264060	199490
H0YMU3	1484900	2034200	1784200	1660200	2241100	1912800
H0YN22	536330	672060	525000	671240	660690	430070
H0YN29	181760	156600	210240	131090	339940	187250
H0YN68	14930	16675	10163	14422	13180	13511
H0YNE9	33970	38560	30963	33902	56295	37977
H0YNG3	460000	465310	552790	430560	1231200	620890
H0YNH8	621700	706540	694240	555790	1222000	965050
H0YNW0	158730	207320	252580	176070	286490	302330
H3BLU7	29082	29839	43449	37720	27262	37178
H3BM21	375000	431220	436970	288960	527210	451840
H3BM67	80512	152700	117470	61999	240830	190320
H3BMH2	5280300	8190900	6018400	6820300	10311000	6703000
H3BMU1	496670	484600	566110	630020	883200	587230
H3BN98	554590	599990	427060	729490	616210	347020
H3BNG8	11375	12169	7781.8	5945.9	11850	10468
H3BNJ5	67383	81875	70225	174100	92818	78002
H3BNW0	64253	60995	74141	54355	118310	81051
H3BP35	237450	365260	270680	454430	462710	374480
H3BPE1	2811400	5122100	2833400	3392000	6635300	4540700
H3BPK3	1589200	2587600	1345200	1372500	1706200	1311600
H3BPZ1	12297	11034	16281	9174.2	45803	21606
H3BQQ2	61200	60201	66943	46404	106050	92023
H3BQQ6	86983	44474	85932	60558	135690	105200
H3BQQ9	1473600	1068000	1480600	1295000	1946800	1589100
H3BQZ7	4853100	4558800	6121900	5076400	10364000	7692900
H3BR35	9898800	10781000	10702000	8152100	15150000	10518000
H3BRD2	106760	121810	139050	124690	207300	154500
H3BRF9	17716	18693	15652	14146	28158	22212
H3BRG4	7230500	6817200	6816600	8001000	10119000	6371500
H3BRM0	353210	722820	429400	400900	705560	532640
H3BS10	3172200	1459100	3056900	1649400	4922400	3583600
H3BTA0	10099	7167.5	3036.7	6106.7	12459	9959.6
H3BTH6	77820	83379	82402	81392	115180	96604
H3BTL1	442030	592700	435900	620890	466930	506370
H3BTN5	866950	1619800	999870	1262500	2027400	1575600
H3BTU3	168510	126790	217500	130990	409930	241830
H3BU81	136770	85933	165120	86743	420300	214780
H3BUQ9	733970	707530	694820	657750	845050	745730
H3BV22	32574	43162	21756	33046	44318	30205
H3BV80	794540	465650	980140	445500	1882300	1001800
H3BV90	418540	515630	389010	495740	555640	349950
H7BXH2	277460	272000	242450	284380	424250	312170
H7BXK9	31370	30262	62040	41511	115250	51135
H7BY33	695850	659130	824890	542010	1198300	984200
H7BYJ3	223060	150610	143580	140130	301810	189350
H7BYU9	46673	51580	48867	56089	70319	55276
H7BYY1	2905300	8205900	3230500	4657100	3864200	2927700
H7BZF8	58108	27456	52835	26582	107660	78197
H7BZI1	1408900	1700600	1765100	1877800	2368200	1718100
H7BZJ3	625160	773140	707360	838910	1319800	840010
H7BZK4	581320	439530	487510	462760	442620	355800
H7BZS7	0	6958.5	4483.4	7180.4	8273.4	7554
H7C048	2997.8	3732.8	0	0	7390.3	4708.5
H7C053	34060	17076	44341	23517	63537	47039
H7C0A9	54136	66663	51974	64342	34059	30675
H7C0I5	164660	190180	151550	198720	247050	132440
H7C0R7	997780	1458200	834990	959540	1137000	666530
H7C0V9	449960	365900	434320	670400	163090	186000
H7C109	51671	58488	56353	50022	116650	97349
H7C134	48059	58036	52121	52824	83128	47053
H7C1A5	192440	173040	220140	220350	356890	243280
H7C1J2	266560	255240	268410	191490	523020	383320
H7C1R1	33511	21851	22941	28026	60335	44515
H7C1Y1	19745	21259	25624	13399	52943	31015
H7C2I8	166480	123390	170390	134800	326730	215410
H7C2T1	45815	39880	61014	31745	92650	76914
H7C320	217420	274220	227130	285920	188590	187850
H7C342	735990	1372900	998300	1618500	712880	1042400
H7C393	1587700	1642000	1701900	2050600	2226000	1957700
H7C3G9	489530	577620	518280	766560	684720	619860
H7C3J0	177470	277030	157020	259140	317960	240830
H7C3M4	29311	33202	37826	36384	82491	77657
H7C3M8	61931	82037	76764	62813	133350	73854
H7C3P4	668880	1025300	850210	892700	1058300	906170
H7C3P6	22100	10609	27782	17951	49472	27501
H7C3T0	71767	76858	81680	56051	130340	100640
H7C3T6	66947	67655	62685	57468	79678	52685
H7C446	118270	71145	130130	48882	172610	84793
H7C4C5	91235	164970	67408	94163	129180	141220
H7C4G8	8838	11071	4344.7	10112	24966	7204
H7C4V0	182290	197570	236030	220030	473460	287840
H7C4W8	42913	26150	47613	26234	55218	22324
H7C577	26533	36044	35062	18463	72856	32928
H7C5G1	671740	943990	697250	1262100	910610	810350
H7C5M9	9980.9	6290.3	23703	10973	36105	33191
H7C5R1	536140	648200	71167	84014	124690	89625
H7C5U2	453130	315760	311850	510780	515640	259960
I3L0H8	2719600	3390000	2919400	3173300	4252300	3170800
I3L0N3	1211800	1876100	1497600	1395100	2177100	1700900
I3L0T6	371450	238830	366910	298660	589300	463220
I3L172	90175	86952	59683	129430	67254	42212
I3L1I0	103610	74296	145860	91069	170620	133060
I3L1L3	589700	726700	772470	674730	921740	755040
I3L1P8	205700	157890	291390	161150	444010	230700
I3L1T3	146350	226540	188720	292580	196460	152890
I3L204	10185	9287.2	6912.3	8712.8	12379	4191
I3L2U3	50244	42067	53431	38228	79478	53514
I3L323	190460	173940	164820	141040	296800	170600
I3L397	9696200	11876000	10821000	15813000	15950000	14076000
I3L3B4	225920	323440	213590	306900	440240	252470
I3L3E4	6697.4	8556.2	6514.6	0	15719	7855
I3L3H2	414890	478900	479050	508420	855080	534910
I3L3J4	991290	741640	897380	1283400	794990	597930
I3L3P7	9958400	10284000	13781000	6629900	21925000	15656000
I3L3Q7	337830	405850	402600	497690	451290	383860
I3L4A2	106480	108070	75408	41035	211770	156750
I3L4N6	76378	103560	75444	122260	92213	74685
I3L531	127810	86376	141760	26119	174610	128970
I3NI29	142790	168940	137220	144320	166490	99244
J3KN29	1703200	2006800	1838200	1763500	2109500	1998100
J3KN67	225260	283500	217190	262760	464860	347060
J3KNP2	28508	18389	45212	18776	73705	45623
J3KNQ4	1649500	1921900	1985600	1760100	2944400	1878000
J3KPM9	2454300	3209100	2735600	2947600	2820500	2471100
J3KPX7	7492900	7621300	8543700	8261000	13786000	10565000
J3KQL8	1414500	2771600	1517400	1776400	2498000	1536300
J3KRG9	16888	13914	15087	6972.5	11679	9844
J3KS14	63287	76629	67615	51565	154130	114550
J3KS15	127080	142250	153150	116320	323980	215650
J3KS31	82884	69421	88978	82782	105430	89804
J3KS35	101510	48454	114710	76864	202300	141240
J3KS45	3195100	4421800	2980000	3228400	5995500	2695100
J3KS73	50319	55082	72263	51634	132010	75344
J3KSG2	22335	28647	31945	20581	34708	24194
J3KT51	2173200	2063500	1843700	2797100	3425300	2628200
J3QL04	18556	27099	21292	12883	51670	39711
J3QL05	3888700	3540500	4044000	3135700	5884900	4447700
J3QL56	579500	697540	612360	562210	878440	603310
J3QLD9	1487500	2117000	2009500	2210700	3020500	1866200
J3QLL0	1336100	823640	1076600	867490	1404600	1211700
J3QLV0	177630	218030	229430	82960	270520	185130
J3QQQ3	13131	7428.3	17731	7970.4	27342	18336
J3QR09	23808000	23995000	27426000	18272000	47096000	27585000
J3QR51	36859	32215	38128	60439	32717	26009
J3QR89	350460	394520	487760	373000	970820	393820
J3QRG6	272430	1179600	233040	221110	282780	246810
J3QRM1	187150	234790	240750	200230	368910	327700
J3QS03	484950	546680	520830	634530	879890	576260
J3QSB7	1205600	1281500	1336200	1437200	1275500	1221800
J3QSC0	44314	92310	52563	52184	86254	66266
J3QSV6	3695400	3248400	4474900	3626400	5214900	3919400
J3QT38	104730	154240	146010	119500	265920	157590
J3QT73	34915	42083	46596	53200	74799	64378
K7EIG1	222520	180850	241240	179500	408580	314710
K7EIX9	1668800	1609500	2091300	1111200	2703500	1526100
K7EIY1	33918	22586	36721	23989	52681	35693
K7EJE8	536700	573540	768770	406110	1249000	693900
K7EJU7	69996	114190	59159	80723	131610	89780
K7EK49	6250.2	12736	6682.3	21484	8192.4	6921.2
K7EKI0	509980	869250	496330	643700	680600	609010
K7EKI4	32390	35063	37353	27352	56411	44518
K7EKN3	27813	24139	36708	18105	47731	36331
K7EKR9	14500	10415	15189	8553.3	21295	20392
K7EKY7	122830	142130	144260	119610	285680	133310
K7EL81	49858	70582	47247	50784	94405	70748
K7ELA4	161540	93198	179310	80091	248420	192320
K7ELC2	3826300	3396700	4847000	2934400	7403500	4923800
K7ELD9	80314	165910	105000	145580	208490	131090
K7ELS0	212050	206650	213710	166700	308370	213490
K7ELY9	42961	42205	43637	43157	94137	68970
K7EM02	1821900	3150400	2162400	2389900	2252200	2141200
K7EM11	273260	267760	257120	234580	409100	248890
K7EMM8	16835	8108.4	16741	18575	33217	21568
K7EMT0	568890	369520	582840	427990	1102300	711710
K7ENE5	49899	60708	42061	52233	67188	45507
K7ENT6	75677	56448	94279	52193	196680	125120
K7ENV7	131010	148130	196140	110380	412640	323780
K7ENZ6	64354	101110	77160	91015	142180	77497
K7EP07	4335300	5588500	3726000	3753500	7616500	5717300
K7EP28	8292.4	11480	18069	5970.1	44647	28496
K7EP46	544220	610910	501010	460400	786470	638090
K7EQ02	943270	972380	1238100	1082000	1833800	1305300
K7EQA8	521940	616510	636030	451380	1280100	914230
K7EQH1	175450	145690	182100	130360	161780	110130
K7EQX3	1602100	1722800	1818800	1796300	2601500	1968000
K7ER08	19982	21006	21259	30158	49672	29859
K7ER90	6896700	7963800	7451900	5575900	9955400	7308900
K7ERC8	67346	76805	63840	80640	105670	51726
K7ERI9	3879800	5810700	1947800	851120	925650	688460
K7ERT9	375650	243500	393840	214330	566650	387300
K7ES31	1478900	1755600	1646100	1770400	1909900	1681700
K7ES41	26881	23736	22332	18609	27535	11163
K7ES72	20498	17460	32020	16635	105690	79720
K7ESH8	17025	13169	25145	7279.8	50054	28242
K9J957	480390	368970	402570	485140	609070	473770
L0R6Q1	214690	235040	164110	166760	379020	162020
M0QXB4	2541800	3738000	3125300	2759000	3149300	3026800
M0QXB5	4122400	5379400	4264600	6300100	5050900	3518800
M0QXG9	31343	59566	52126	32190	89826	67205
M0QXK2	1390900	935410	1328700	1103000	2330900	1529900
M0QY97	720380	545580	742020	478480	1171300	915740
M0QYC9	210380	322680	330650	355070	408220	287340
M0QYT0	114050	122060	129380	80534	143000	95793
M0QYT5	43994	47108	43835	80069	71395	42333
M0QYZ1	3736700	4997100	4833800	6698700	8801300	5049400
M0QZD9	61769	39068	76825	46709	115450	99540
M0QZQ3	509520	915610	531610	849920	786460	518430
M0QZQ8	94869	105870	114850	66639	319860	204600
M0QZS0	871370	1111500	1041800	800100	1698200	1191000
M0QZS6	511640	397080	606160	431450	903440	800050
M0R026	319940	568820	413080	596420	342290	394400
M0R039	42653	50273	32692	37949	69075	37966
M0R0F0	10077000	10820000	13142000	8618600	18782000	13616000
M0R0N0	38894	42184	52782	57841	52057	49385
M0R0X1	51107	239950	58256	138120	50531	58261
M0R124	245090	319160	348360	388820	450400	318100
M0R1S0	60782	83024	104990	74173	102140	98212
M0R1Z8	18947	20826	25456	21870	46764	41875
M0R275	36691	39327	44704	33108	88034	61296
M0R299	3537800	3031900	4573000	3781000	6821200	4198300
M0R2E1	2214500	3917400	2602900	2542900	4237600	3164900
M0R2J0	39557	34646	49025	48656	119960	49183
M0R2S2	278950	428350	306790	285980	575540	448880
M0R300	292280	205800	238860	163340	495470	359180
M0R389	855100	826030	886880	961750	1248700	1017300
M0R3F6	1291800	1274000	1299300	1036800	1045000	1536000
O00139	11698	9330.5	10460	7696.5	17631	9977.8
O00148	1914500	1050000	2232000	714090	2903300	1980400
O00151	8847200	15836000	8704400	9858800	12013000	9587300
O00154	8272700	10638000	7873400	8458500	12687000	9811600
O00161	986330	1361800	974580	1014400	1666600	1128600
O00170	1449400	1562700	1769400	1255700	2461400	1858700
O00203	753580	994220	1042300	1014800	1485300	1320600
O00231	3842400	4527400	4062100	4467000	5424300	4318400
O00232	1001100	1150200	1156800	1113700	1688700	1229900
O00264	1041300	1613800	1229200	1536500	2657200	1537300
O00273	507890	690340	494130	442980	837860	602850
O00291	260260	288590	320300	269820	895910	558430
O00299	24740000	27339000	21464000	23808000	30800000	26698000
O00303	4011300	3736600	3761600	3557800	6046100	4543500
O00308	100680	67801	69723	97694	90602	87469
O00391	91063	171530	132250	96317	156950	95632
O00410	5613500	6865000	6338900	5614600	8382200	6420500
O00425	2425100	3266700	2760100	2304400	3353100	2616600
O00429	1728200	2240300	1726200	1864300	2381600	2000700
O00442	887670	1362900	790410	917970	1236400	942220
O00443	834000	776550	1501800	315310	849930	640180
O00469	13694000	31678000	13314000	11126000	16098000	10690000
O00479	1139300	891640	1674500	1113100	3699600	1660800
O00483	1969100	1760200	2601700	1671200	3645000	3017000
O00487	597910	731250	497630	663900	480440	448540
O00499	1008100	1147100	1162700	1147400	1513400	1077100
O00505	753780	828410	761200	754110	1283200	981680
O00534	433520	337700	341450	357340	360050	246240
O00560	4918500	4305700	5010100	6663000	3253800	2778100
O00567	603170	639110	840090	1086200	1241700	936290
O00622	6719300	8574700	5833000	6035400	2939500	2314500
O00629	505350	685440	523690	651850	690680	553380
O00635	47201	90203	56207	44511	99826	98244
O00743	838110	1121200	817510	1013300	1221400	1011500
O14524	279040	229990	297360	233750	585370	262740
O14617	1460300	1965300	1889400	1728300	2405200	1791500
O14641	52575	80483	40085	71753	84161	60049
O14656	83240	89257	92254	85876	200500	128440
O14657	205250	246420	193710	159520	342160	207310
O14672	758370	345260	204950	205270	578530	220860
O14737	3064800	3591200	2834300	3043600	3823000	3325600
O14745	341990	283940	321300	377120	426360	374950
O14763	77742	97703	105100	103660	61176	73622
O14787	132840	169340	118190	79723	265100	191430
O14818	4603300	5696700	4670800	5225900	5691000	4903200
O14828	2729400	3101900	2642900	3109500	3969100	2192500
O14925	129120	152450	128790	111390	250130	164800
O14949	152870	198750	178820	96850	273270	179760
O14964	735650	806440	716350	847250	1450600	1050800
O14974	5691700	6341200	4285800	3320300	6746100	5006300
O14980	2002200	2194300	2451600	1920800	3602500	3056200
O15031	933090	815710	1021900	1111500	1161100	951300
O15067	166290	183620	196790	211790	308030	283920
O15116	18439	18197	26796	18504	32971	30300
O15118	1229000	1042300	1439700	2263300	890140	632550
O15121	144750	174790	146580	201560	232010	135630
O15127	1101600	1815500	1522600	1209900	2287600	1268600
O15143	9306000	12012000	11011000	10782000	16763000	13734000
O15144	9972700	11615000	10027000	10945000	17720000	12982000
O15145	2518900	3307800	2963800	3674100	3726400	3856800
O15173	3355900	4956300	3529100	4138800	4785900	2680100
O15212	1002500	1287200	1060000	1558700	919500	917610
O15226	22151	15828	23844	6769.9	26227	19150
O15254	3391.5	6716.5	5335	3889.2	8490.1	6210.9
O15258	141570	180040	171000	128220	230700	143510
O15269	591300	519850	617750	703790	1093500	643770
O15294	163080	171480	222690	111630	345140	191200
O15347	719370	332410	787660	455000	1222300	933470
O15355	3832300	3252700	3811300	3093700	6159700	4174800
O15371	4624400	5124000	4860500	4291300	6472900	4447700
O15397	22600	25357	38539	30536	61126	50463
O15400	108410	145920	113250	122090	184450	109570
O15427	765980	771060	1001000	582780	1676300	1058400
O15440	5437700	5510400	5177100	2760100	6181900	5291600
O15460	2357700	2911700	2570400	2419700	3249500	2351600
O15498	286940	460150	386360	257850	946250	480690
O15511	9893100	13004000	8951900	11099000	12605000	10681000
O15522	152940	507980	122330	477130	92351	80194
O15523	243480	49496	251170	108670	299800	194090
O43143	3676200	2913300	4115100	3280500	6343800	4911200
O43148	109900	82795	169270	73874	225570	165910
O43166	234700	290530	278380	220620	451700	330450
O43169	2024300	2484600	2299500	2266300	3845800	2256000
O43237	1865000	2823200	1782000	2308300	2644100	2062300
O43242	2240200	2679300	2623400	1734500	3269300	2596600
O43264	157760	184190	222400	191170	246810	253560
O43290	166800	157720	187470	156510	352070	241770
O43293	46645	80671	50417	46356	80054	61432
O43294	2263300	2349800	2559100	2415600	3655200	2585600
O43310	143190	187460	146640	135640	279730	153490
O43390	4867200	4458500	5767100	4680600	9656000	5563700
O43396	832310	1035400	1035000	631060	1374600	1212300
O43402	126960	159380	173050	196000	189040	153060
O43432	261770	341560	157270	158130	376410	261460
O43493	215480	172280	258670	242590	269060	153800
O43617	529910	618290	588860	459080	1145300	727450
O43633	31894	24563	24638	33052	56157	48901
O43639	31007	47999	34929	47560	75892	56063
O43665	214330	260140	193270	180170	369560	249570
O43678	1431200	1565100	1442100	1765200	1841900	1372300
O43681	2076700	2283200	2399700	2476700	2611400	2251700
O43684	1627400	1090700	1559400	1380800	2138200	1650300
O43707	47581000	64203000	46730000	57882000	72698000	53958000
O43711	736210	1461000	926670	993690	2416300	1921800
O43715	294670	232810	284450	226170	508140	361210
O43719	541010	442090	479700	461260	886400	591980
O43741	351020	681880	355670	449030	469970	371510
O43747	1112100	1769800	1515100	1147600	3106900	2328900
O43765	691060	838660	779360	736640	908090	652860
O43768	96839	90078	104540	111450	144950	169970
O43776	9377800	10590000	11661000	8790000	13364000	10162000
O43809	1469000	1265100	1765400	1351800	2756800	1972700
O43818	809350	645680	894820	587370	1205400	866870
O43823	128860	117320	151610	97529	271930	203130
O43852	15943000	20747000	17018000	14852000	24562000	18516000
O43854	1268900	1802200	1699700	2231400	984720	863820
O43865	2657100	3941400	2751400	3537900	3809100	3101900
O43866	79348	76476	35653	35956	58602	45906
O43920	374340	435950	430870	399000	511440	312040
O60216	20634	17609	36864	10500	69518	49374
O60220	619670	686580	255050	602220	308980	239410
O60232	40753	48993	38387	54176	47258	36123
O60234	25247	17187	25211	27441	38767	27655
O60264	105550	92315	161210	105390	324080	211860
O60291	8531.5	9801.4	7948.1	8198.9	16866	0
O60306	27041	21053	36861	20482	63958	42309
O60336	266390	215780	245120	340970	426220	294930
O60341	59220	34165	64318	30585	177220	130210
O60356	26295	39693	23321	27272	86884	71522
O60427	28912	46455	33198	85368	65647	45895
O60443	410620	489710	553350	537380	696050	578980
O60488	2827600	2706000	4730800	2912900	3866600	2867100
O60493	9096700	10531000	8356100	10075000	10214000	7521500
O60502	89157	112450	108930	131500	113070	131960
O60506	19711000	19161000	21629000	17006000	40053000	26573000
O60551	177530	227120	229110	167090	549620	379570
O60565	5766200	6296200	5085400	5777700	3465300	2750100
O60568	441810	437420	440840	559330	688650	517770
O60664	29455000	42984000	30014000	25721000	45062000	31961000
O60684	97786	93837	101790	120700	167500	131550
O60701	5198100	5822400	5970500	5647400	8474700	7022100
O60749	1314800	1533100	1419300	1403000	1930300	1476100
O60762	385180	445220	521640	429610	694400	523230
O60763	5374900	8702700	6056900	5705000	8014400	6202900
O60783	177230	162640	157380	120830	294240	196910
O60784	320440	451930	381520	508420	443540	391190
O60826	341110	485700	504360	467610	562010	489710
O60832	8748.1	10390	14324	15648	20686	17610
O60869	1919600	2276900	1606500	1469000	2771300	1896000
O60884	1096500	1281600	1225800	1039300	1676900	1342000
O60888	1545000	1824300	1709100	2997800	1364600	1160900
O60925	1713200	1579700	1580100	1536800	1950600	1425900
O75083	44025000	65237000	44522000	48770000	62439000	47936000
O75116	308610	326880	335330	349030	583130	405490
O75131	2283500	2667500	2660500	2973500	4157000	3002600
O75146	77344	134310	88096	151010	313300	199700
O75157	962520	1546300	786640	937590	1412100	952590
O75182	24055	24743	14529	24943	51886	22939
O75190	9783.6	13835	13832	15350	28948	16851
O75312	187570	243430	166220	240030	101140	104300
O75347	7136600	9072200	7446000	6972200	11133000	8338600
O75348	7281300	10199000	6668100	9927600	7260200	5393100
O75351	547150	797920	579380	548600	878550	728810
O75367	5020800	5163100	6641900	5044800	9415200	7002400
O75368	790220	1603900	1045700	792070	3708600	3336200
O75369	33102000	47334000	35569000	37756000	48416000	36431000
O75380	2119600	2407200	2530900	2314700	3747000	2595100
O75381	568400	839250	711150	632250	1077100	614290
O75390	8030500	8630700	9858900	8000000	14823000	10331000
O75396	10292000	14233000	10174000	13458000	13014000	7253400
O75400	23745	45761	16409	27955	39986	24689
O75436	476720	515160	580410	563740	788740	663900
O75438	690680	952270	670160	867280	1116000	716580
O75439	53045	45790	43736	58395	47311	27832
O75475	767790	499040	958280	606910	1992700	1271900
O75477	136910	129160	146170	142570	266700	133520
O75489	2344400	2542100	2820200	1422100	4237900	2778900
O75494	1021900	1008800	1177800	886640	1642800	1251200
O75506	784750	799190	972260	888890	1311700	957250
O75528	192790	171080	174300	129820	303020	210950
O75531	1724300	1493700	2755900	1705600	3689300	2778200
O75533	1660400	1677300	1913300	1356400	3286200	2192500
O75534	6711100	7614500	7093300	6867700	7503500	5595600
O75607	26191	27152	26719	31986	23589	29935
O75663	785520	900320	1024000	697090	1700200	1489600
O75683	524510	562370	555000	487010	1065500	433820
O75695	601760	734800	635810	554980	1343800	706860
O75764	8847.7	4580.8	12344	13028	19396	13733
O75815	145870	112960	106220	71158	182420	130350
O75822	1311600	1925600	1312800	1621800	1270800	1087600
O75828	1490500	2161500	1709300	822180	2977800	2511300
O75844	1286500	1623200	1482700	1408300	2514600	1249800
O75874	8598700	9348900	12131000	9547200	15955000	13693000
O75915	3954800	4972400	4752200	5356200	11804000	5559800
O75934	79673	47855	86628	64394	129790	125250
O75937	1958600	1562000	2020600	1842200	2494600	1872100
O75947	8627900	11721000	9474900	9744400	13000000	7520000
O75955	2962200	3220600	2957900	3944800	5365700	2951100
O75964	427190	531810	468700	439450	730500	390080
O75976	284730	265710	347770	300260	667450	389460
O76003	1169900	1268000	1193800	1568000	1382600	1204800
O76024	411900	877350	388970	434410	799180	445680
O76031	79783	74930	100180	77332	130730	66417
O76071	643530	657500	632350	709960	900370	625960
O76074	440410	465090	482810	624090	834790	540560
O76094	820120	777580	794660	809000	1351900	932190
O94760	1101000	1496600	1274900	1932700	1906300	1668800
O94776	215300	98405	236070	103690	472090	217190
O94804	1173600	1322000	1141600	1103500	1797100	1203300
O94826	1073900	1344200	1089900	1425400	1451100	1075400
O94851	37811	37196	41557	37859	70760	55268
O94855	482860	711140	547040	528260	813520	603090
O94874	233210	252100	296820	239290	437760	346430
O94905	4100100	4463100	3991300	4948400	5122200	3370700
O94906	483020	388160	621430	782820	1136400	768860
O94919	140110	325440	105840	163860	305650	121190
O94925	1679400	2714100	1754300	2053700	1889400	1640000
O94973	826360	941880	800770	734260	1122600	680650
O94979	2603900	3644100	2628700	3613600	3507200	2804100
O94992	381120	333700	415990	369910	578360	366510
O95140	125120	167210	147460	91110	224560	153590
O95159	80612	82260	83231	75340	170040	70390
O95169	287600	399800	423990	224960	1020000	476010
O95183	764320	915540	898480	708860	1453600	860870
O95202	1083900	1534400	1168200	1059200	2613900	1158800
O95210	49531	60032	51125	75403	93725	60594
O95218	87529	79406	89179	74661	126660	91932
O95232	684440	567360	785830	567400	859900	718050
O95248	17614	27289	33663	17558	47877	27879
O95292	1596400	1826500	1417400	1275600	2223100	936250
O95297	1201500	1478000	1313400	1924400	2573700	1786000
O95298	2259900	2846200	3196100	1728100	4564800	3190500
O95302	2142300	2685300	2324300	3027400	3609400	2431000
O95336	1998100	2762900	2305100	2692600	2687000	2480000
O95340	1789800	2537800	2128500	1626800	2813500	2332200
O95347	205770	159410	194390	222170	509470	374600
O95373	1157500	1426000	1242700	1194000	1775200	1729300
O95379	11584	7622.4	19467	8245	30313	16797
O95399	5606300	9955500	7976100	4251900	11282000	8295000
O95425	754570	781240	802090	552400	1216100	817540
O95429	42036	40656	52828	31835	97082	63565
O95486	33900	41999	46199	32046	69408	51176
O95487	8621.2	9718.8	8142	12915	8915.8	6496.5
O95573	3541100	3922500	4245600	3803900	6388500	3799000
O95671	95846	142520	124340	94497	192680	151270
O95674	19369	26694	25775	18130	56531	25295
O95685	59118	55178	55617	66651	67746	60118
O95721	976350	909320	890910	672000	1215800	950790
O95747	2003100	2944600	2445300	2877800	3907000	2615200
O95782	9784100	13736000	10906000	11493000	18042000	13353000
O95801	23395	0	47016	19159	46151	39837
O95816	2603600	3297200	2770400	3724500	3640400	2600700
O95817	1805500	3035700	1407200	1990500	2343100	1683800
O95831	1228300	1715600	1460400	1646400	1789400	1517500
O95864	436220	351750	651850	577970	956690	473650
O95865	1701500	1724200	2234900	2253500	3078600	2199100
O95881	363190	330440	319310	316460	518880	381140
O95989	46588	52252	49329	45094	78776	53337
O96000	674520	874240	746480	838930	867440	750110
O96005	1127400	1327400	894140	522670	1456300	824990
O96013	357920	545410	300010	404030	607930	434040
P00167	406360	532570	353470	506230	631590	444860
P00338	29231000	45873000	45437000	28568000	74100000	63951000
P00367	10042000	13060000	11704000	13479000	20763000	13954000
P00387	3450500	4482500	3427700	4407700	6740000	3827100
P00390	3479500	4847700	4454000	4639600	5468000	4459400
P00403	2739400	2490800	3299500	2443400	6412200	3227600
P00441	20773000	27762000	23689000	20447000	33838000	26344000
P00491	4338000	4874600	5216400	4224700	8055700	5657200
P00492	443780	536250	514540	505650	651190	586050
P00505	9836300	11027000	10382000	11536000	12573000	9452300
P00533	838230	689480	1090400	631940	1188800	872260
P00558	55492000	92999000	66038000	54713000	78118000	66121000
P00735	776440	1476200	801830	4516600	1212000	1030000
P00738	78562000	80226000	12887000	13414000	20294000	14966000
P00747	299650	287340	144080	103540	169090	109070
P00748	72979	49366	18483	12487	73834	16271
P00750	415630	271850	514490	347260	267320	187940
P00761	162030000	156810000	164320000	5501000	168100000	149720000
P00978	75837	107180	101120	255900	66712	83494
P01023	191360000	160030000	288080000	127320000	62045000	48441000
P01024	22688000	24575000	7308200	6235900	7678100	6132300
P01030	1307000	1774200	1305500	10601000	2797800	2122100
P01034	307700	374280	346290	329350	580160	403570
P01042	2936600	3553600	1003800	1208900	1148700	1018800
P01044	53812	68990	64188	399540	156440	110260
P01116	432670	534540	507130	496790	859890	520020
P01130	798240	903590	836980	889850	1153800	660940
P01767	453370	465240	77720	128520	127190	64843
P01834	20157000	20317000	3474800	4598500	4243400	3245300
P01859	7876700	8459000	1612000	1930200	2268300	1870800
P01860	3894100	4265200	1091500	1462400	1168300	1028500
P01861	2102400	2197000	1014300	811320	2020600	1731000
P01871	10123000	11779000	2738300	1840300	3198200	2156700
P01876	19171000	21967000	5525800	6228500	7009300	6385400
P01966	5235800	7349600	6081400	37424000	10637000	8741600
P02452	3518200	5316100	5648500	3288100	29186000	3394700
P02533	158010	179250	189800	110360	159580	200070
P02538	237980	340410	244180	204670	616720	325220
P02545	138790000	112260000	155410000	125280000	278680000	208640000
P02647	55470000	71053000	12210000	18381000	14845000	12028000
P02656	1898400	2370700	1326200	2254400	2276200	1744800
P02672	15104	16518	11165	62161	30672	17238
P02675	1419400	1627400	717040	831770	595650	479940
P02743	12371000	8091400	3876800	2263900	3242500	2244300
P02748	423080	600030	234930	696680	304730	323910
P02751	49478000	137640000	105570000	47106000	60967000	40092000
P02760	176820	200000	51602	43315	61293	62678
P02763	632740	685660	48873	46341	62653	40683
P02765	1270300	1654900	370160	371520	499190	398750
P02768	1165900000	1219800000	43707000	299990000	129990000	97089000
P02769	54680000	137200000	52728000	1080600000	337460000	237910000
P02774	1482900	1502900	394260	437530	439450	362200
P02775	1884800	2273500	728650	727870	621860	659520
P02776	44450000	27147000	24682000	7180700	7873300	6636400
P02777	57176	72952	69044	408010	95557	85746
P02786	3583000	3813000	3975800	3436500	3601000	2346600
P02787	106550000	113820000	24938000	22444000	27942000	20384000
P02790	4940800	5530200	2992800	1728000	1999700	1589700
P02792	1216000	3299700	1359600	1855700	1016100	769310
P02794	2972300	4623300	3872200	3630100	3102800	2966300
P02795	51740000	32091000	38413000	40467000	66936000	43384000
P03928	89156	137820	91131	117420	166540	88414
P04003	860000	1194500	528910	649730	972230	597530
P04004	10818000	11103000	6070600	12331000	5458200	4746000
P04040	620930	769570	597000	756630	914120	738010
P04075	83831000	174750000	88018000	97625000	104730000	83383000
P04080	529720	596710	477680	554710	488440	435570
P04083	72275000	102680000	74323000	80039000	115970000	94152000
P04114	10574000	12685000	9517500	7094500	6763100	5155800
P04179	1505200	2125600	1881000	2872300	1910800	1543200
P04181	4770600	5053300	4743900	6165500	4970200	4123900
P04196	401920	279680	45145	54843	85567	57628
P04264	7218800	6453200	5967300	6379300	4627900	6519200
P04350	723520	1213500	848910	906620	1534300	1233900
P04406	185810000	277410000	229590000	170960000	326710000	258370000
P04632	7541200	9517300	10807000	7157600	20395000	16030000
P04732	3468100	2194800	2597800	3975500	4708400	2888100
P04733	8862400	5020200	5735500	7500500	10933000	7646500
P04792	15705000	24612000	13927000	15562000	23905000	19894000
P04843	16162000	19706000	17862000	16370000	35677000	15791000
P04844	1268200	1768900	1333700	1773600	2120700	1468000
P04899	3348800	3866700	3703700	4012300	8968900	5555800
P04920	165060	107540	129340	159250	96284	69673
P04921	3912.5	5704.9	5839.1	6681.7	10282	5201.3
P05023	11114000	12910000	11020000	12172000	16138000	10772000
P05121	112160	207290	156610	117270	115240	86311
P05141	4531100	4130300	4679600	4374500	6056400	3971500
P05198	3726400	3955300	3693200	4202600	5049100	4278800
P05204	6586900	2955000	8000800	4215000	12049000	8459000
P05362	102870	140970	154290	200590	231720	123380
P05386	2343200	2554200	2856200	2444700	1656200	2779300
P05387	6881000	7072700	8483200	5685900	11930000	10294000
P05412	96265	55740	70409	51404	134510	95271
P05455	3898500	3651900	4760200	3840500	9423000	6742700
P05534	6734300	5233000	9358100	7517100	10984000	7044400
P05556	32465000	29518000	32922000	32493000	50721000	27626000
P05976	1750300	2126600	2052100	1830900	3213200	2207400
P06241	386430	463530	432720	446370	810730	507640
P06396	45025000	69883000	49105000	54712000	108310000	81554000
P06576	19815000	23927000	20235000	27489000	25431000	20316000
P06730	1192100	1065200	1254600	752770	1581800	1370100
P06733	130440000	160110000	152420000	116760000	207800000	156200000
P06744	17764000	22786000	20513000	20808000	28163000	22376000
P06748	55208000	41307000	58809000	43758000	70198000	52586000
P06756	817910	1077700	1021700	1155600	1178000	983860
P06868	1189300	1567800	1099700	3703700	1789800	1387500
P07108	281800	366530	316060	354350	561610	492120
P07195	29076000	28755000	30985000	31718000	42262000	33658000
P07199	34280	24850	38344	22309	66460	46325
P07237	82996000	125840000	87686000	85027000	122900000	95836000
P07305	3466300	3111500	5598100	2937000	10814000	6298600
P07311	72857	114700	68785	81679	93642	83693
P07355	139240000	236130000	157830000	180720000	366290000	302420000
P07384	4300300	5177600	4438900	4623600	7992000	6338700
P07602	9338900	13547000	14548000	12533000	15754000	12241000
P07737	32930000	38685000	33786000	32763000	49512000	41422000
P07741	1054800	1414200	1314500	1440900	1687700	1153600
P07814	8910500	11218000	10288000	9402200	14994000	11585000
P07858	14100000	19455000	15992000	14324000	26958000	20448000
P07900	60889000	60705000	62220000	49060000	85117000	68143000
P07919	2394500	2389400	2699700	1751700	5849700	3839100
P07948	89987	86371	76919	142570	140690	80636
P07954	6631900	7341400	7018400	6451500	11062000	7615300
P07996	25047000	21503000	25600000	28341000	21685000	14619000
P08133	66569000	90972000	71336000	96934000	122730000	99168000
P08237	695430	789020	938250	749120	1258500	1104500
P08238	124150000	121110000	130900000	101280000	192180000	149370000
P08240	513940	549510	614530	581360	951750	655880
P08243	720060	630890	1051700	743050	761870	679240
P08473	7823800	6760200	6367700	7979700	5070500	3619100
P08559	1436400	1698800	1533900	1566100	2056300	1569300
P08574	1578200	1770000	1635800	2273100	2292000	1642100
P08603	3340600	3523100	2805500	2048000	3226800	2134800
P08621	3405400	2922800	3700200	2497700	6283000	4072700
P08648	3587700	4267500	4008100	3558900	6487500	4100700
P08670	1249500000	1305900000	1530200000	915270000	2758100000	1949900000
P08708	9448700	9430200	12776000	5512400	21221000	14373000
P08758	45194000	87224000	58030000	63387000	71699000	64059000
P08779	109670	43013	60275	72926	68885	96041
P09104	1721900	1881200	1908500	2240100	1806800	1653200
P09132	406710	416780	431380	442740	746140	434920
P09211	9596900	17077000	12788000	12214000	10564000	11760000
P09234	289860	256310	324080	301240	295910	348860
P09382	106870000	163120000	137000000	80402000	246520000	218130000
P09417	896570	951960	425730	487860	497610	405130
P09429	26494000	14544000	30915000	19493000	44448000	35000000
P09486	3710000	4843400	4381500	3193500	6389500	4695400
P09496	14732000	17084000	16443000	13927000	20137000	15493000
P09497	4581800	7025800	4203400	6958000	7817000	6193100
P09525	7595900	10215000	8341700	8992600	12226000	9231200
P09543	3081600	3388000	3588400	2553300	5557600	3520400
P09601	56833	56905	82826	101280	68161	40942
P09619	964230	1062100	1207000	1525800	1579200	1162200
P09622	6473800	8850700	6927600	8371900	9442600	6405700
P09669	4815300	4320600	5978400	3701300	11131000	5892100
P09874	1588700	1204600	1521600	1413400	2657800	2244400
P09936	21921000	31730000	27574000	20831000	32138000	25848000
P09960	1757800	2217800	2131500	2025800	3832600	2620700
P09972	1546700	2787000	1734400	2176700	2293600	1977900
P0C0L5	17188000	16822000	14869000	14008000	8607200	6928500
P0CG39	41493	90649	36144	55872	44104	43882
P0DJ93	62281	103900	67772	66147	200010	137240
P0DMV9	14110000	15428000	16207000	11625000	20625000	15017000
P0DN79	117050	122790	217030	138420	374160	272050
P0DOY2	16180000	19089000	3343600	4386100	4348700	3083000
P0DP01	246870	251520	33085	34751	42754	34535
P0DP25	11720000	17544000	9891000	9913600	16792000	15186000
P0DPB6	204520	123690	226300	147850	276760	182590
P10155	1258100	1600800	1211000	1508400	1798800	1442400
P10253	132930	190390	205450	190710	327170	269470
P10301	329580	430740	305480	441630	876850	522100
P10412	19665000	9564800	23889000	12954000	50960000	30521000
P10599	19730000	37359000	32852000	23512000	34389000	29062000
P10606	4597800	4871000	5046400	4601200	7834900	5125600
P10619	1405400	1531800	1820500	2520000	3418000	2304600
P10644	9209500	10068000	8622100	8578200	9177600	7862100
P10720	1881000	782500	619560	460310	355720	277720
P10768	6987300	8939100	7975500	7207600	9102200	7884500
P10809	60472000	56979000	62126000	63712000	72627000	47447000
P11021	93056000	118290000	120640000	90820000	149140000	107280000
P11047	1421900	1478600	1390600	1433200	2230400	1622000
P11142	100660000	101810000	102900000	104690000	118830000	94393000
P11166	1558100	1862300	1579100	2430100	1579700	1155200
P11169	371320	358340	386550	419500	526530	324320
P11177	1467300	1796000	1815600	1880000	2374100	1636800
P11216	8528500	10461000	10360000	9484800	21110000	16826000
P11233	2946200	3878700	3558000	2884700	5192300	3678000
P11234	790030	1013500	903680	897780	2203100	1162900
P11274	43289	56511	38215	62997	80516	57771
P11279	5106600	4652900	5773300	5846900	5270600	3103900
P11387	1391900	1300300	1782900	1306000	2328400	1797500
P11413	14367000	20189000	25387000	19128000	31892000	26261000
P11441	113190	145740	135560	161860	158490	146230
P11498	290370	356930	416970	516440	645560	366880
P11717	10308000	10438000	8839800	11878000	11126000	7294900
P11766	8331800	10187000	8773100	9317800	11289000	8958700
P11940	21033000	18963000	21649000	19337000	26183000	19424000
P12004	6088100	3942600	5472100	4713100	5833000	5130100
P12074	589200	521520	614820	628990	1015900	730800
P12081	5420500	6779400	5745300	6049300	9318500	7036100
P12109	14256000	17152000	23008000	13903000	46885000	17022000
P12110	17523000	18424000	25309000	15006000	49773000	19249000
P12111	26206000	31435000	42411000	31809000	92815000	32083000
P12236	24353000	25086000	26291000	23399000	32490000	18649000
P12270	1869500	1844500	1964200	2012600	2622100	2132900
P12277	10984	19332	16914	15784	21023	19037
P12763	17910000	21242000	19902000	173680000	88162000	60435000
P12814	107470000	167730000	112430000	121560000	164290000	127750000
P12955	2093400	2357300	2570600	2794200	2638000	2080700
P12956	10447000	7755900	12251000	8655800	18295000	14061000
P13010	13812000	10720000	16179000	12591000	26297000	19294000
P13073	5916400	4795500	6043200	4915000	8793800	5656400
P13473	319860	363310	436600	210490	399010	337210
P13489	11447000	14323000	13092000	12955000	17658000	14289000
P13639	76304000	76742000	83862000	79506000	111510000	82848000
P13645	3265800	2992400	3290600	2890100	3215300	2865500
P13667	26403000	27840000	27386000	25374000	41402000	29332000
P13674	7950100	13172000	8138900	8006100	10807000	8324900
P13693	24557000	32871000	31480000	21551000	36104000	29923000
P13716	696370	948190	1334600	732150	1287200	870080
P13747	40960	41122	52039	47340	76421	53889
P13797	20371000	22627000	22727000	23548000	35718000	27243000
P13804	6604900	9608000	7327300	7816600	9077100	6503800
P13807	153060	220730	170220	255790	158010	156800
P13861	2653100	3420000	3125700	3144100	3833900	3221200
P13984	525670	415780	608770	347250	805750	536400
P14174	6430400	11353000	8647800	3721600	4071200	3691500
P14209	1212000	1256800	1236500	1618900	2573200	1699200
P14314	13153000	13142000	14082000	12622000	20193000	14637000
P14324	5322800	5398700	3745100	3270100	8270100	6980300
P14406	1703200	1675400	2003700	1572800	2348800	1742600
P14550	2855200	3863900	3118200	3750600	3236300	2955100
P14618	172160000	261690000	180000000	178280000	256730000	196260000
P14625	60648000	73901000	63627000	58469000	88623000	62459000
P14678	3242900	2414500	3430200	2773900	3557300	3584700
P14854	1672500	1660000	1791600	3172300	2518500	1935200
P14866	13004000	9876300	14291000	10996000	20938000	15755000
P14868	4378600	5102400	4574700	4680700	5455900	4416700
P14927	5060900	5652600	5764500	5170400	8719100	6127100
P15104	7302800	8371500	7510300	4923100	40749000	31461000
P15121	18969000	24507000	18120000	19396000	21835000	16614000
P15144	18139000	19133000	23969000	17550000	59015000	36821000
P15151	695410	1601600	698600	832560	1332300	757940
P15153	416300	401850	434220	282490	697170	518250
P15311	23741000	21601000	22259000	19151000	40812000	28582000
P15374	1571200	2771500	1917700	1770700	2121200	1865100
P15497	4979400	7267700	5130600	25408000	9067100	7968200
P15529	568210	577330	603730	627790	836480	523540
P15531	548290	850230	326970	333450	487680	346740
P15880	24724000	26279000	36725000	17081000	65372000	37297000
P16070	22819000	30614000	22894000	16804000	23236000	15015000
P16104	2588200	1418500	3567300	1646400	6892800	3669100
P16152	10138000	12693000	10861000	11636000	15553000	12324000
P16188	1438900	1508400	1565100	1612900	1754400	988970
P16234	587780	423320	1215400	351920	1110800	666940
P16401	37138000	16041000	45697000	22550000	97197000	56711000
P16402	33661	26900	50077	43502	75876	57148
P16403	3504400	2357500	3034200	2226900	7969000	4534500
P16615	10160000	13938000	11081000	9778800	19629000	9414300
P16930	394490	514950	427160	369090	458680	384240
P16949	44503000	25269000	43478000	27653000	89262000	64650000
P16989	184950	222280	212740	296900	426170	298550
P17066	1701800	2013200	1814900	1237000	2232600	1630800
P17096	10841000	7318000	13388000	7583300	30528000	18189000
P17174	5051100	6173700	5377200	5270400	6204900	4806700
P17252	990600	1214500	1280200	1077400	2592100	1783600
P17301	6096500	5588100	7362400	5506100	7742300	5687400
P17302	1760800	1330400	2167100	2080400	1723600	1150400
P17568	257980	302340	306060	263980	688300	350860
P17612	320320	473690	399180	449820	680900	519860
P17655	9808800	11622000	12216000	11053000	20260000	15565000
P17690	1131500	1068000	558110	1884800	1317900	774320
P17844	9445400	5837600	8621100	7275700	9682500	6889000
P17858	1292400	1619300	1976100	1784000	3413500	2611200
P17931	10686000	12091000	13414000	9597200	18985000	14255000
P17987	18201000	21232000	19379000	23579000	27996000	21745000
P18031	179080	328080	257830	154840	825250	321800
P18077	3583700	4261200	5703800	7059700	15807000	9831900
P18085	1754700	2789400	2221600	1962900	3622000	2927300
P18124	16086000	18309000	19748000	11406000	31575000	23537000
P18206	67036000	133860000	74840000	76693000	104590000	75892000
P18440	2593.2	3462.7	4376.5	0	0	3825.3
P18669	18616000	26051000	21272000	21143000	33468000	26975000
P18859	2400700	2835200	2533700	2089600	3387900	2588100
P19105	9649300	13857000	11489000	8250100	21207000	16349000
P19174	331110	350310	339860	264290	751970	515070
P19338	51942000	38125000	58299000	39257000	86507000	60354000
P19367	19110000	21203000	20634000	16708000	35235000	22080000
P19387	15099	14655	17422	16956	29902	16129
P19404	105690	93515	110140	105840	180050	113760
P19447	0	3531.5	0	3056.2	0	0
P19525	1849300	2479600	2069900	2401100	2993200	2524200
P19532	337910	517930	306860	390340	619810	424340
P19623	2974900	4229000	2507300	3318200	3219500	2588100
P20020	868250	754850	1091900	772870	1172400	620600
P20042	1013100	1074800	1146700	696920	1634200	1114500
P20073	3602000	4429300	4220500	3704500	6393000	4989400
P20290	6965800	5117600	6208100	5193700	7585800	4994300
P20337	890950	1254100	869060	936110	1177200	695160
P20338	72557	111480	93664	87282	195840	98072
P20339	183380	238550	256280	187880	628890	325750
P20340	3813700	4951500	4352000	5048500	7516900	5133400
P20618	1971200	2272000	2201200	2144100	2311800	2346100
P20645	392500	474110	381670	380840	656560	435830
P20671	2499900	607810	3076800	741700	8915100	4377000
P20674	3467200	3094500	3693400	2110300	5596200	3479000
P20700	5092300	3817600	5994600	4146500	10546000	8140800
P20908	641010	1348900	823400	512790	6488900	905600
P20933	1841800	1793400	1883700	1992600	2525500	1828100
P20962	5777200	5634200	7649900	4502400	14076000	11318000
P21266	715530	967710	791780	1037400	1174200	966410
P21281	8134400	11476000	8411200	8882600	8078800	6367400
P21283	166300	235450	165730	261120	162600	149130
P21291	6928100	9272500	8221200	9993500	10710000	8128300
P21333	164770000	215670000	192730000	182960000	316730000	227330000
P21399	4435000	5152900	4804800	6618000	5821700	4544500
P21589	11188000	13627000	11041000	10157000	16778000	11193000
P21796	15784000	23607000	16412000	17168000	21302000	16068000
P21912	341190	404540	555160	283770	652640	610330
P21964	1099400	1717000	1280000	1671800	1879100	1449100
P21980	22708000	42794000	20352000	15103000	21652000	17099000
P22033	729340	884570	812310	621870	1577400	1036900
P22059	258410	389250	288770	347990	450610	341890
P22061	926460	1181100	1126600	1249600	2223900	1661600
P22102	1471800	1732600	1542000	1576100	1884000	1664900
P22234	8218700	7377900	8760800	9819400	12639000	9221200
P22307	2971700	4607500	3627000	4124800	4330500	3606100
P22314	20282000	28716000	22693000	20732000	35309000	27601000
P22626	42398000	28014000	50990000	29991000	81444000	66313000
P22692	463380	589430	450470	491760	587070	402430
P23083	287820	363600	36545	52832	74659	69020
P23142	101210	144310	212310	370150	314940	289970
P23246	16899000	11986000	20280000	13142000	26073000	19827000
P23284	32357000	41579000	34201000	36237000	50194000	40984000
P23381	4387700	5908800	5650400	4724000	6226500	5197700
P23396	10642000	10565000	15138000	10615000	27159000	21052000
P23458	33736	32203	49211	46635	51081	40771
P23497	206710	222700	266950	144680	743930	495690
P23526	11932000	15148000	11416000	15188000	15298000	12488000
P23528	77042000	101230000	82681000	90188000	113370000	96541000
P23588	13928000	14752000	14810000	12509000	20070000	14151000
P23634	7828900	10978000	8909700	13307000	17757000	10283000
P23919	806030	722060	795740	873940	1256000	936600
P24534	10148000	15118000	10813000	11643000	11191000	9805400
P24593	331510	193560	613660	223850	212770	112290
P24666	896170	1319800	1191700	1072500	1471900	1175100
P24752	6652700	7432600	6942000	7106800	9094300	6538300
P24844	1607600	1996000	2002300	1664200	2593600	1905800
P25205	1804400	1342200	1649100	1971800	2248900	1811000
P25325	382950	497720	533190	374420	1223300	883960
P25398	27521000	25363000	30116000	21536000	40419000	30109000
P25685	548680	546980	595020	471850	966590	708190
P25686	86497	87713	88055	135110	165000	145810
P25705	40281000	48135000	45593000	46408000	70322000	46110000
P25786	11427000	12519000	11056000	11717000	16903000	12062000
P25788	5627800	7081400	5826300	5162800	9109200	6963800
P25789	4145800	5262700	4414700	3202400	8311000	6455700
P26006	4833800	4268300	4275300	5125000	5311000	3368500
P26038	96421000	122300000	93926000	84107000	164860000	122010000
P26196	613670	812320	599410	596670	747920	660160
P26368	3452000	3190600	3580200	3417600	5473800	3898300
P26373	19865000	19621000	22948000	12852000	38079000	25188000
P26447	16842000	13359000	22684000	21500000	40899000	32413000
P26583	7056000	3206300	7776800	3332100	12823000	9810200
P26599	6305900	5940500	6833700	5795200	10912000	8815700
P26639	2726100	3510600	2658100	2634300	3941000	3058100
P26640	1893600	2064300	2243000	2321000	3280000	2632900
P26641	22626000	32643000	27767000	24341000	38941000	31324000
P26885	1894400	2531800	1885100	1871600	2441300	1836400
P27105	7932400	12785000	10210000	11230000	11031000	7281600
P27348	9884600	11137000	10541000	8992300	17145000	14838000
P27361	1359200	1924100	1667400	2093900	2326300	1954500
P27482	20327	31435	28432	20678	54490	39190
P27635	7974700	10439000	13813000	6495500	23045000	15556000
P27695	1775300	1152300	2259700	1599500	2856000	2320400
P27797	41952000	45633000	42737000	39639000	63718000	48847000
P27816	28984000	40074000	32586000	28347000	63672000	39583000
P27824	20958000	24260000	20656000	23465000	28500000	13190000
P28066	3911100	5146600	4380100	4657900	4346900	3949200
P28070	2233600	2708200	2378400	2785100	2964000	2779000
P28072	2807700	3510900	2741100	2405400	3347100	2510700
P28074	5354400	6608600	5759300	6526200	8247000	6007600
P28300	54430	122570	34680	25740	72455	49147
P28370	89586	79226	111700	105720	250000	182650
P28482	1352100	2064400	1688300	1871500	2342500	1889300
P28799	1018200	789320	1208400	1441100	1868500	1164400
P28838	5628700	8011200	6132800	7737300	8404200	6784000
P29218	776480	970110	717050	979250	1105000	829120
P29279	136800	204960	140180	284490	115430	80261
P29317	624610	592480	523750	661110	578200	417010
P29373	80889	165700	207300	53120	510570	403270
P29401	52249000	61410000	60206000	59127000	80682000	66086000
P29590	1949700	2772900	2263900	1964600	5111500	3601500
P29692	12696000	17009000	13877000	13368000	15808000	14823000
P29966	802560	898760	1242400	735340	3067800	2272000
P29992	941620	1200400	1085400	1450000	1715100	1239000
P30040	8075700	7059000	9301500	9241500	10214000	7661100
P30041	13934000	36003000	15475000	15806000	24328000	20081000
P30043	63966	65354	87446	49793	118380	82340
P30044	3323800	4111800	3551300	4163700	4839000	3860000
P30048	3316100	4707200	4019800	4294000	4774600	3623800
P30049	1390700	1655700	1638700	1423700	2629900	1724300
P30050	19496000	18555000	20725000	13863000	28402000	22202000
P30084	2507800	3166500	2741900	3616300	2888200	2555300
P30085	6396800	13750000	6655200	6970300	10761000	8063700
P30086	6264000	8252400	7575700	8162500	9686700	8098400
P30101	42455000	51212000	48994000	42670000	68525000	53803000
P30153	11576000	13770000	13044000	11320000	19239000	15066000
P30281	0	4650.4	7159.2	5045.9	6457.9	6213.2
P30405	1549700	1874100	1666100	1933000	2072100	1643200
P30419	1661300	2041600	1800000	1832200	2507900	1965500
P30447	402520	329050	414970	416340	429440	482170
P30461	363670	304040	469150	641550	573030	449210
P30479	2025200	1717100	2948100	2237400	3967700	2436100
P30508	2267600	2212500	2852400	2367900	3831500	2283900
P30519	747380	987110	804800	571080	1237300	880710
P30520	490100	515880	591310	532370	754890	598190
P30533	9125800	8933300	10599000	8644100	14676000	10724000
P30622	490810	662300	512080	619320	769370	635270
P30740	484670	775330	412420	790140	528060	605060
P30837	705190	1015100	656920	731880	810420	640550
P31040	5205400	5572700	5578000	5686200	7732100	5512800
P31150	1882800	2623600	2151300	2389700	3041500	2429300
P31153	4111900	3838500	4766100	3271000	5835000	4214300
P31323	90324	138110	147440	157300	180750	171390
P31689	3091200	2723700	2409300	2501800	3301200	2211900
P31930	5015900	5693400	5151900	5276800	6147300	4621000
P31937	240680	324080	277090	329480	423140	291470
P31939	6067500	7631900	6822300	6777600	8405900	6989700
P31942	3239700	2432900	3571100	2736300	4422800	3749800
P31946	9256800	11600000	11640000	10861000	15319000	11834000
P31947	3915500	5591500	4399500	4054000	6841500	5922900
P31948	24693000	29760000	28720000	22728000	39613000	32132000
P31949	41522000	57852000	30711000	51438000	41906000	35039000
P32119	19226000	25197000	22458000	33719000	30376000	25252000
P32189	44404	54477	63791	41102	131720	70524
P32321	73697	77495	77934	73864	114560	95970
P32455	1392800	2272200	2045200	1418800	3559600	2161400
P32969	8387600	8738300	12674000	5411100	19259000	13038000
P33176	11385000	16109000	12282000	12840000	20301000	14092000
P33778	1434500	787460	2313700	1079100	2842300	3198000
P33897	52536	104930	76872	99299	184460	84130
P33992	76330	25683	64241	24306	121280	87584
P33993	764010	584440	761630	807940	1344400	1072900
P34897	1688500	1852500	2035000	1599100	2196100	1567200
P34932	23791000	29463000	24751000	25864000	30776000	23430000
P34955	8142200	11083000	8621400	112100000	19405000	16615000
P35080	3869400	5391600	3930600	4784100	5599900	4223200
P35221	305490	393540	338510	311630	591590	361450
P35232	4505100	4689000	5204900	5159100	7173000	5437500
P35237	3507700	4360400	4289700	3890100	6588200	5492900
P35240	287650	430460	417370	255760	805240	508730
P35241	4865700	5778400	5196700	4380300	9607700	6974400
P35244	4053.3	0	0	8497.6	5120.6	3702.7
P35251	17138	11502	13113	20267	31159	23467
P35268	6295300	6900000	7979700	5989300	9456100	6986500
P35269	147700	116790	146340	151560	228270	172360
P35270	269460	349790	351330	667290	419600	292260
P35527	3549500	3247000	3539500	3066000	3442300	3991300
P35542	397240	450420	183010	208790	167400	125320
P35555	1089500	1026300	911840	742530	1126600	614990
P35556	41933	92727	35424	95836	72344	62033
P35568	395940	349550	518250	466010	624090	457690
P35579	257990000	369250000	345830000	293770000	588590000	395050000
P35580	4729300	5065500	6157100	5480300	11455000	7915500
P35606	4388500	5319700	5003400	4881200	6269400	4916200
P35613	3704700	4409800	4631600	3687300	7973100	4823800
P35637	2735100	1744500	3469500	2266300	3958400	3426700
P35754	1099900	2289000	1019100	1630400	1141600	1022500
P35908	1048800	1100300	1059700	1266400	847640	1217000
P35998	7564800	8219900	7583000	7742000	12114000	7224800
P36405	775550	1100000	960950	835590	1701400	1283800
P36507	1508600	2207800	1804300	1180900	3084100	2322900
P36542	3845000	4172600	4306000	3860000	6898700	4950900
P36543	4825700	6786400	5365000	6616300	6050200	4747100
P36551	381050	344810	411240	332350	724140	484970
P36578	52000000	50633000	58577000	50901000	84429000	60825000
P36639	277430	232000	344710	324380	885550	615770
P36871	3703600	5044600	4463600	4246500	6304100	5073400
P36957	4898900	5369500	5725700	5724200	6369100	3523800
P37235	4611600	3231300	5265200	3382100	7248600	4883500
P37275	27838	15509	32867	45961	51618	33838
P37802	21522000	29347000	16653000	19301000	23648000	21026000
P37837	23707000	28378000	27855000	24593000	36627000	28806000
P38117	6451100	8794700	6537400	8075300	8043200	6009500
P38159	12641000	9593700	15095000	9321700	31597000	16720000
P38606	11122000	14404000	11066000	16377000	12354000	9448400
P38646	26721000	27559000	30278000	32209000	30817000	20307000
P38936	127330	139920	107930	139420	163610	106630
P39019	30171000	26981000	35199000	19740000	47236000	34672000
P39023	56547000	54993000	66451000	38173000	106230000	66399000
P39656	4077800	5289600	4663400	4183100	7230300	4516800
P39687	562020	549170	807780	459690	1611700	1234200
P39748	1558500	1279900	1493300	1183000	2665100	1831700
P40121	3222600	2807700	3072500	3085700	5164100	4417900
P40189	53216	43280	39160	75082	15529	17780
P40222	4991800	4642600	4394900	4379200	5796800	4775400
P40227	17537000	19980000	17465000	14817000	24205000	18626000
P40261	2463200	2857000	2876500	2256800	5295900	4182900
P40306	29375	47510	35640	33041	60717	36935
P40429	17402000	20009000	23412000	13298000	35656000	25260000
P40818	844150	1072000	959570	838060	1332400	1021300
P40925	9036200	10895000	10656000	9684800	15227000	10879000
P40926	29886000	44448000	31209000	33700000	43986000	31103000
P40937	96639	39552	90763	56522	188380	148740
P40939	15447000	20506000	15842000	18951000	20256000	14276000
P41091	7530600	7855600	8580700	6952200	12855000	9400700
P41221	1847000	3531700	2286500	2329300	1798400	1237600
P41226	93579	69211	185450	84335	343980	236890
P41227	432550	497360	442210	329810	701350	477670
P41250	9424400	13285000	10611000	11341000	13434000	10697000
P41743	24002	25459	34259	28373	80925	53405
P42025	374130	535240	410850	397330	422530	469580
P42126	130500	162810	123890	177430	152670	88909
P42166	55485	16676	48698	21946	81105	66761
P42167	2524800	1439000	2839100	2014000	8410000	2687300
P42566	213600	329870	244080	226920	506360	337950
P42677	1652400	1094700	1471100	836520	1550400	1398600
P42704	6536100	6658500	6998000	6941900	7894900	5582200
P42766	16258000	16611000	19551000	13094000	33066000	20373000
P42858	97301	87331	97715	59900	210760	112850
P43034	4346100	5745100	3638400	4002200	5730300	5031600
P43121	2993300	2135800	3625000	2570400	3704700	2274000
P43155	261830	336730	312050	330370	576570	320550
P43304	1479700	1556900	1489300	1797600	2997300	2038500
P43487	6750100	6163900	6834000	6398900	10309000	8023300
P43490	2586700	3143900	3031600	2497400	3752200	2795400
P43686	3130600	4266900	3458400	4101100	4223400	3609600
P43897	28910	25727	23894	31138	46710	40054
P45877	1573300	1670800	1387000	1156600	2065100	1533800
P45880	12664000	21576000	13282000	14778000	16056000	10878000
P45973	1692700	1165900	1528500	1213900	2852800	2081300
P45974	2485500	3500000	2503700	2639300	3511300	2689200
P46060	4812400	5681300	4350800	5597400	5764300	4867400
P46063	1894000	1879700	2154600	1642700	4442500	3649200
P46087	306080	179190	348250	199120	647660	403980
P46108	1770000	2513200	2102000	2501700	2808300	2337700
P46109	555850	539070	252290	323300	260290	258250
P46199	16548	14427	15672	15879	22809	10151
P46379	757240	981570	761250	990360	972660	815840
P46776	4692600	5022500	7654900	4707600	10386000	7167200
P46777	18507000	18310000	22927000	17493000	33993000	21278000
P46778	8774300	9231700	13054000	5932900	18196000	12923000
P46779	25395000	29521000	32686000	18898000	55368000	34649000
P46783	20416000	17780000	23467000	10926000	29952000	22512000
P46821	28860000	42143000	37096000	31366000	64669000	48202000
P46926	345710	482930	376460	890860	350100	364850
P46937	515330	551090	631260	417390	844720	658380
P46939	1384400	1584000	1717400	1745100	3035200	1920400
P46940	22510000	29484000	28521000	23635000	54545000	32943000
P46977	5445200	6300700	5570500	4732500	12217000	5299500
P47224	29138	38710	32608	33681	61003	44681
P47755	3691700	5091900	3325100	5078200	4314000	3402000
P47756	74285	95914	124630	99444	92097	112970
P47813	2783800	3022100	2972000	1913300	4485800	3257400
P47895	1081500	1118700	1468700	2119100	1052900	1162900
P47914	8234600	7949900	9348600	9380900	14709000	9555200
P47985	3958200	4175800	3812100	2917500	7214000	4458400
P48047	6624000	8015300	7536500	11370000	10973000	8422100
P48059	3963200	4665600	4278000	5415100	4999200	4058900
P48163	1868500	2591000	2191800	2341300	3512500	2556000
P48307	80982	74532	109010	79500	95944	71775
P48444	8241900	10594000	8876100	8560800	11179000	9055400
P48449	600490	711330	694040	769150	1848000	1133200
P48507	208560	287480	208180	268760	298100	237200
P48634	495470	579630	541680	436320	1203200	862490
P48643	34973000	40052000	34122000	33133000	43540000	34367000
P48651	200330	312780	207670	182600	514500	166360
P48681	26888000	29433000	27874000	19613000	59435000	43500000
P48735	2639700	4536700	2986600	3208400	5191600	3586100
P48960	308660	187260	298560	296130	387760	318550
P49006	183990	112000	289670	123000	380210	258160
P49069	77126	113660	62818	122560	190100	82903
P49189	1430400	2382700	1348600	1735100	2376000	1916100
P49207	4502600	5439100	6972800	4420600	10978000	7183100
P49257	2451000	3076100	2590700	2508500	3689600	2076900
P49321	1053000	1020200	1056300	868400	1865200	1350600
P49368	27933000	31179000	28360000	30529000	38644000	30337000
P49411	15234000	15765000	15375000	16101000	21537000	15169000
P49427	47258	99597	55873	34628	83755	78059
P49458	6542300	5040600	7477800	4501300	10405000	7627000
P49588	7385200	8070800	10832000	7600900	15083000	11127000
P49589	2130000	2933900	2898200	2422600	5157600	3826700
P49591	4246000	4484500	4843900	5038900	7903000	6618900
P49662	9599.4	10053	13665	9734.4	22595	13366
P49721	705230	825120	968330	638240	1110500	952920
P49748	2139700	2212900	2438500	2512400	2075000	1651800
P49755	3119500	3688000	3353600	3776300	4468200	2915600
P49756	786410	705900	1022400	639020	2146900	1643600
P49773	5091200	6728100	6058800	5365000	7488300	6054300
P49790	156960	167120	164530	157100	234530	187700
P49792	6056600	6243400	6874300	4525600	7919400	5692100
P49915	2379400	1665200	2191700	1767500	3383900	2587000
P50135	47413	52765	75348	42787	133470	97816
P50281	11068000	8787700	10614000	9395400	6584600	5025200
P50395	14436000	20604000	16737000	16673000	20832000	17804000
P50402	506630	633570	677390	519120	1687300	647010
P50416	2025300	2004200	2236500	1744500	2445900	1301400
P50454	25684000	36608000	30302000	27200000	38820000	31357000
P50479	4673200	6731100	5307900	5436500	7463300	6579500
P50502	6892200	9559000	7686000	6510200	10072000	7932400
P50552	4566500	6432300	5115700	4469500	6572100	4786700
P50570	2651600	2958400	1992200	1274900	3676900	2549100
P50583	160940	135340	169540	144070	154950	172250
P50914	25551000	25597000	35051000	18555000	57228000	29979000
P50990	27637000	30435000	27315000	27453000	37659000	28422000
P50991	29723000	32897000	29759000	27365000	41164000	30561000
P50995	9169200	11433000	11262000	10824000	17925000	15094000
P51114	2198000	2238000	2034100	2151600	3302400	2321600
P51116	739940	965260	755540	470760	1153900	776180
P51148	3785700	4749000	3836200	5407600	5094400	3234100
P51149	8154600	8289000	9173500	10716000	10522000	6624600
P51153	184920	259120	265990	236130	283800	209140
P51178	12694	15575	17756	16488	48106	41995
P51397	4776800	7391200	4846400	4745700	7497000	5732400
P51452	1039300	1186900	1052900	1210500	1161400	1059200
P51570	638140	804580	852520	652900	1786600	1432100
P51571	2292800	2473400	2536900	2228900	3598000	2484300
P51572	8752500	11803000	10128000	9210600	18916000	8767600
P51610	388830	478760	406890	411270	552690	409180
P51665	678720	942200	843610	701780	848340	757590
P51858	5691200	4289700	7138900	4105400	8538500	7315700
P51911	36295	133060	48089	46620	95258	68547
P51970	244760	266600	311110	236170	447250	463000
P51991	3154000	2396600	3561800	2788900	4690300	4014800
P52209	8623400	8434800	12726000	10657000	18245000	13307000
P52306	817230	1116300	1049000	1112900	1373100	1273800
P52565	15023000	16676000	16377000	16664000	20728000	17865000
P52597	1742000	1416000	1941200	2124800	3419300	2701800
P52655	113600	69574	98207	96182	193000	115020
P52735	49607	81607	60997	72970	137020	96006
P52788	755370	924440	859730	860260	1243300	1039400
P52815	3264800	3110300	3689900	4262200	4340800	3061400
P52907	14151000	21797000	14812000	13911000	22841000	17953000
P53004	275780	330500	295790	434660	518110	364340
P53007	1565000	2164100	1734600	1886900	2795300	1691600
P53367	31860	52157	28019	46980	50182	47347
P53396	28304000	39342000	28966000	28727000	49844000	36877000
P53582	1234300	1076500	1410700	1592700	1848300	1396500
P53597	619040	794560	642800	813340	1027200	722700
P53618	4409400	5687800	5227100	5145500	7376300	5617800
P53675	188510	203470	135760	187360	301030	242170
P53801	569030	373930	465980	655400	391680	227040
P53814	593680	763670	453190	461610	524430	414400
P53985	138150	97372	173450	130650	285150	174430
P53999	1307600	841880	1393400	1025900	1703600	1845800
P54105	18219	16907	28408	9679.6	30153	32875
P54136	6913600	8503100	8264100	8759900	11783000	9322900
P54289	533530	919200	689510	713580	1336000	874130
P54577	3775600	5036100	4672500	4255400	7030000	5084300
P54578	2387700	2914800	2563200	2569400	4521800	3445500
P54652	1476300	1585800	2459800	2728800	2681100	2148500
P54687	828160	967930	792960	1017200	663710	812350
P54709	1487900	2127700	2260600	1984500	3180800	2025500
P54727	78330	170030	85449	78678	157140	119750
P54802	35687	31845	44306	32647	90006	95250
P54886	1790600	2028200	1914400	1882600	2472000	1684300
P54920	2306300	2637500	2126100	2976600	2643900	2114300
P55010	1325700	1351000	1575400	1370900	2099000	1760300
P55036	4980600	5829600	5045400	4698400	6947600	5058000
P55060	2956000	2683100	3123500	2540400	5952800	4217100
P55072	39521000	53839000	42359000	41993000	59959000	47907000
P55081	43844	24889	54702	31074	88016	65937
P55084	8954600	12247000	10171000	8470700	13497000	9789300
P55263	1030200	1345000	1149300	1184500	1825600	1307300
P55265	600190	488330	1021400	365520	1447300	1084900
P55268	555760	601430	686360	656600	1429800	897950
P55735	3060200	4488200	3727100	3897900	4259000	3378100
P55769	4852000	3684300	5036200	3253400	5615600	4278100
P55795	396380	430740	498110	473590	627910	483820
P55809	3973500	3808400	4481200	4725400	8398200	4859000
P55884	5603900	6981300	5981100	7864200	8690800	7119700
P55957	97713	189910	110660	122120	172260	143660
P56134	1047200	1098500	1162100	893300	1293600	932210
P56182	217640	203560	268850	159200	428320	292820
P56192	5565600	6097200	6140100	5131800	9442700	6971500
P56199	126890	208280	145350	277180	219790	133700
P56377	32941	51154	50701	36371	89077	54306
P56378	545320	824990	624360	518710	1572000	766690
P56385	1546000	1989200	1637100	1678700	3318700	1980400
P56537	2844400	3473100	2960600	3267200	3571600	2861800
P56545	1276000	872870	1446000	553390	3139700	2219500
P56945	488520	571600	486840	499020	696370	450000
P57737	61970	57837	88933	74136	159270	120580
P57740	71459	50196	113040	47999	153960	111730
P58546	3919800	5991600	4202500	5062600	6127600	4355400
P59998	4805100	6198400	6080900	7030000	13120000	10546000
P60059	1710700	1776900	2630600	1302700	4330300	2528600
P60174	59596000	84464000	73483000	61999000	98474000	84108000
P60228	2020800	2679400	2193200	2730200	2922000	2121800
P60468	2626400	3029900	2252500	1623100	5813300	1876900
P60709	8756100	11824000	11193000	12319000	16175000	10740000
P60842	25457000	24608000	29465000	22275000	35998000	29871000
P60866	4941400	4545600	5512000	3843800	8473300	6140200
P60900	5244300	6900600	5824000	6368000	6420300	5389600
P60903	4645200	5101900	6821100	4428300	23163000	18430000
P60953	6252000	8578900	7331100	6634900	12212000	7143100
P60981	9798100	20036000	10275000	19191000	14964000	11340000
P61006	1035000	1212600	1119300	1399600	2041800	1117300
P61019	6141500	8376800	6700100	6929800	11178000	6497900
P61020	853710	1249800	1022200	1297400	1295100	930760
P61026	4362500	5669600	4955100	4813100	10061000	4769800
P61077	1126500	1185600	1345600	1104500	1878800	1477300
P61081	839610	969150	1020000	904900	1196700	1011300
P61086	179040	231760	157670	244350	173220	178570
P61088	4260200	5544800	4901300	5035700	6801700	5318400
P61106	2409500	2971900	3003700	4099500	5351100	3075800
P61129	162120	201930	170420	114540	353720	282710
P61158	15296000	20632000	16417000	17254000	27007000	21670000
P61160	12112000	15974000	13820000	12769000	24183000	16575000
P61163	4952500	6628900	5593600	5872200	8527700	6984800
P61201	952730	1174100	1052800	703540	1490600	1273700
P61224	6720700	9519100	8769100	7202600	10964000	7336700
P61247	28533000	26516000	34593000	24815000	59554000	35637000
P61254	17027000	15215000	20332000	12691000	35310000	20716000
P61313	32557000	34407000	45897000	25186000	72160000	49200000
P61326	6810.6	4536.1	5488.7	0	12467	3880.3
P61353	7439100	9534500	13197000	6902500	19117000	12916000
P61513	3667800	3463100	4920200	1908100	9112800	5989300
P61586	4343500	4880400	5839800	4259600	9925100	5775300
P61604	16824000	15615000	19108000	12729000	23482000	17659000
P61619	1058000	1138400	1633500	717680	3565100	1399400
P61758	3011100	3779600	3252500	3266300	3659800	2995400
P61923	2577100	3228000	2730800	2632100	3216500	2781300
P61927	13430000	12865000	14325000	9992100	20433000	11495000
P61956	3454400	3590400	3939600	3201500	6608800	5102500
P61960	1361200	1876700	1515900	1907600	2288200	1888600
P61970	844060	1065600	1001500	1042300	1064800	1011300
P61978	18939000	14696000	21816000	13832000	34121000	23742000
P61981	10100000	17541000	9858800	11113000	13410000	10676000
P62070	786160	1182100	796720	1524200	1640600	1233500
P62072	53402	77955	68570	70217	92781	68554
P62081	11515000	10603000	12072000	8499200	17834000	11873000
P62136	7755900	8750600	8399800	8587000	12173000	10623000
P62140	794450	1041300	838000	930130	1085200	927350
P62191	2942600	3568300	3358000	3966000	4596500	3577800
P62195	3630100	4629600	3493400	3870600	5168600	3967700
P62241	20201000	22030000	23913000	20820000	37004000	26083000
P62249	27402000	25764000	35002000	18398000	45720000	34038000
P62258	23660000	27633000	26726000	23235000	38993000	31623000
P62263	7197800	7736400	7825800	6714900	11380000	7243400
P62266	11593000	12941000	16191000	9274700	26879000	16823000
P62269	6540800	7665800	12082000	5442200	21136000	14377000
P62273	11649000	9566200	13467000	3792200	17190000	12505000
P62277	6783700	6672100	10079000	4733500	19445000	12844000
P62280	12948000	12514000	15915000	10133000	24425000	15952000
P62306	2284700	1990700	2899000	2077600	2979900	2565800
P62308	3142900	1610600	2579300	2982900	4039800	2696700
P62310	0	4379.2	4701.2	4150.1	7838.1	7084.1
P62316	3103600	2368900	3250600	2953700	4728000	3776200
P62318	895540	610050	1182200	624250	1013200	1106500
P62328	28825000	36043000	37220000	20627000	52220000	43290000
P62333	4770600	4876400	4836900	4647300	6267800	4708300
P62424	24904000	26366000	33065000	21990000	57448000	34286000
P62495	935900	1184100	1101600	964640	1004600	999360
P62633	4817000	4441700	4214000	2663200	7304600	4698800
P62701	12023000	13210000	17398000	9123300	27262000	20133000
P62714	430380	559670	486300	469690	847280	626500
P62750	18010000	17396000	18951000	16301000	28051000	17740000
P62753	21137000	23548000	25761000	20249000	38881000	25965000
P62805	37598000	16813000	53996000	25984000	88908000	48988000
P62820	7810200	9803200	9083700	9068700	15882000	10053000
P62826	14634000	14039000	14103000	11773000	20119000	17711000
P62829	5541400	5525100	6477700	4055100	11441000	6412700
P62834	530570	636070	540480	731100	822160	522780
P62851	9963400	9919900	14119000	6505600	23599000	15802000
P62854	2166600	2486900	2906500	1688700	5488000	3191200
P62857	5346500	5078100	5314400	3812800	8780100	6281700
P62861	1439000	1722700	2383700	1768000	2330600	2208500
P62873	3667400	4197300	4081100	3730700	4625100	3526300
P62875	577750	616710	539750	816690	557470	468610
P62877	255910	270560	309990	250840	388900	307620
P62879	5980200	6659800	5823200	6326900	8679600	7186100
P62888	11492000	10481000	12119000	10051000	16530000	12897000
P62899	9533700	9338500	11285000	7454800	16442000	9830300
P62906	11369000	11167000	15627000	10607000	28976000	17701000
P62910	8694000	8923000	9786300	5925800	15453000	11486000
P62913	29876000	29118000	21656000	22435000	31931000	27096000
P62917	25298000	27580000	29483000	17934000	43523000	28953000
P62937	76934000	104960000	83499000	104340000	109760000	100810000
P62942	5715400	7140800	5503900	6366400	6257900	5553300
P62979	10046000	9754500	12225000	10320000	17201000	11706000
P62987	3223000	1297300	3037300	532040	5883200	3749800
P62995	3100500	2045600	3821800	1895700	6912100	4992700
P63000	5944600	7668000	6924700	8526900	12861000	8115500
P63010	11050000	14533000	11161000	11755000	16856000	12639000
P63092	1969100	2123100	2282300	2285400	3974900	3069000
P63104	63829000	77708000	72286000	57883000	103040000	82896000
P63151	538900	779550	547170	518770	845240	732640
P63167	2342700	2544100	3282000	2511900	4548900	4484400
P63172	692610	775710	609800	1031200	972700	766470
P63173	1573000	1599900	1912800	739450	1201600	1692900
P63244	18119000	18247000	15062000	13815000	21955000	19523000
P63261	737620000	1115700000	814030000	795090000	1139100000	911320000
P63267	7231.7	24135	0	8164.6	9586.5	9180.9
P63313	37817000	40196000	46450000	31966000	97022000	72205000
P67775	2743500	3253800	3170400	3298400	4090100	3496100
P67809	1946300	1825300	2068200	1404900	3157100	2139000
P67936	81782000	126240000	101950000	92616000	166370000	130480000
P68032	14293000	20157000	21178000	10887000	40633000	31952000
P68036	1384400	1659100	1439800	1575100	2272500	1751000
P68363	4570800	5861000	4205700	4691100	4009200	5007500
P68366	87319	137650	86265	83093	151760	85882
P68371	92721000	135450000	110090000	77334000	167010000	138650000
P68400	2235500	2412600	2141800	2846300	2822300	2171200
P68402	1952300	3279400	2534200	2026000	3397400	2592800
P68431	37898000	15740000	39188000	19576000	92482000	30329000
[truncated: 1,211 more rows]
