# Supplementary material for: Hydrogel supplemented with human platelet lysate enhances multi-lineage differentiation of mesenchymal stem cells
Source: J Nanobiotechnology. 2022 Apr 2;20:176. doi: 10.1186/s12951-022-01387-9 (PMC8976277; doi:10.1186/s12951-022-01387-9)
Supplement: Supplementary file 2 — Additional file 2: Table S2. Up-regulated differential abundance proteins in HPL treated SHED. [file 12951_2022_1387_MOESM2_ESM.xlsx]

## Sheet: Sheet1
Additional file 2 : Table S2. Up-regulated differential abundance proteins in HPL treated SHED.
UNIPROT_ACCESSION	Description	Name
P14174	macrophage migration inhibitory factor glycosylation-inhibiting factor	MIF
P0C0L5	complement C4B Chido blood group	C4B
P16070	CD44 molecule (Indian blood group)	CD44
F5H1Y4	golgi associated PDZ and coiled-coil motif containing	GOPC
P02776	platelet factor 4	PF4
Q86VY4	TSPY like 5	TSPYL5
Q9Y6C2	elastin microfibril interfacer 1	EMILIN1
Q15911	zinc finger homeobox 3	ZFHX3
E9PIZ0	Yip1 interacting factor homolog A, membrane trafficking protein	YIF1A
Q5T985	inter-alpha-trypsin inhibitor heavy chain 2	ITIH2
Q5T025	chromosome 10 open reading frame 90	C10orf90
P04114	apolipoprotein B	APOB
A0A087WW43	inter-alpha-trypsin inhibitor heavy chain 3	ITIH3
B7ZKJ8	inter-alpha-trypsin inhibitor heavy chain family member 4	ITIH4
A2A2V1	prion protein	PRNP
K7ERI9	apolipoprotein C1	APOC1
F5H1C6	fermitin family member 3	FERMT3
C9JF17	apolipoprotein D	APOD
Q9BRS8	La ribonucleoprotein domain family member 6	LARP6
E9PEV4	apolipoprotein E	APOE
Q86YZ3	hornerin	HRNR
B7Z5P7	leupaxin	LPXN
P02790	hemopexin	HPX
