# Supplementary material for: Hydrogel supplemented with human platelet lysate enhances multi-lineage differentiation of mesenchymal stem cells
Source: J Nanobiotechnology. 2022 Apr 2;20:176. doi: 10.1186/s12951-022-01387-9 (PMC8976277; doi:10.1186/s12951-022-01387-9)
Supplement: Supplementary file 3 — Additional file 3: Table S3. Down-regulated differential abundance proteins in HPL treated SHED. [file 12951_2022_1387_MOESM3_ESM.xlsx]

## Sheet: Sheet1
Additional file 3 : Table S3. Down-regulated differential abundance proteins in HPL treated SHED.
UNIPROT_ACCESSION	Description	Name
P62070	related RAS viral r-ras oncogene homolog 2	RRAS2
Q9H2U2	pyrophosphatase inorganic 2	PPA2
P22061	protein-L-isoaspartate D-aspartate O-methyltransferase	PCMT1
Q15366	polyrC binding protein 2	PCBP2
O96013	p21 RAC1 activated kinase 4	PAK4
P25686	DnaJ heat shock protein family Hsp40 member B2	DNAJB2
Q96GS4	BLOC-1 related complex subunit 6	BORCS6
A0A087WWU8	tropomyosin 3	TPM3
Q5URX0	hexosaminidase subunit beta	HEXB
P67936	tropomyosin 4	TPM4
Q9NYH9	UTP6, small subunit processome component	UTP6
Q8IWV8	ubiquitin protein ligase E3 component n-recognin 2	UBR2
Q9P266	KIAA1462	KIAA1462
P54289	calcium voltage-gated channel auxiliary subunit alpha2delta 1	CACNA2D1
H0Y9L5	exosome component 9	EXOSC9
Q9UKY7	CDV3 homolog	CDV3
P52306	Rap1 GTPase-GDP dissociation stimulator 1	RAP1GDS1
Q96J02	itchy E3 ubiquitin protein ligase	ITCH
O94760	dimethylarginine dimethylaminohydrolase 1	DDAH1
O95210	starch binding domain 1	STBD1
Q9HD15	steroid receptor RNA activator 1	SRA1
P54136	arginyl-tRNA synthetase	RARS
Q9UH65	SWAP switching B-cell complex 70kDa subunit	SWAP70
E7EWP2	trio Rho guanine nucleotide exchange factor	TRIO
Q8WUW1	BRICK1, SCAR/WAVE actin nucleating complex subunit	BRK1
P17987	t-complex 1	TCP1
A0A075B7B1	synemin	SYNM
Q09028	RB binding protein 4, chromatin remodeling factor	RBBP4
P04844	ribophorin II	RPN2
K7EJU7	BCAS3, microtubule associated cell migration factor	BCAS3
A0A0A0MRN5	opioid growth factor receptor	OGFR
P07355	annexin A2	ANXA2
P49069	calcium modulating ligand	CAMLG
H0YAV1	ribonucleotide reductase regulatory TP53 inducible subunit M2B	RRM2B
E5RK69	annexin A6	ANXA6
P08133	annexin A6	ANXA6
Q9P0J7	potassium channel modulatory factor 1	KCMF1
C9J494	makorin ring finger protein 2	MKRN2
O95297	myelin protein zero like 1	MPZL1
O43711	T-cell leukemia homeobox 3	TLX3
B7Z2R7	acyl-CoA binding domain containing 5	ACBD5
H3BMH2	RAB11A, member RAS oncogene family	RAB11A
Q9P2J5	leucyl-tRNA synthetase	LARS
F8W543	nucleosome assembly protein 1 like 1	NAP1L1
O75146	huntingtin interacting protein 1 related	HIP1R
Q13442	PDGFA associated protein 1	PDAP1
H7C393	acylaminoacyl-peptide hydrolase	APEH
B7ZC39	SH3 domain containing GRB2 like endophilin B2	SH3GLB2
G3V5Q5	thiamine triphosphatase	THTPA
A0A0C4DGQ7	echinoderm microtubule associated protein like 2	EML2
O15067	phosphoribosylformylglycinamidine synthase	PFAS
Q16401	proteasome 26S subunit, non-ATPase 5	PSMD5
Q8TBC4	ubiquitin like modifier activating enzyme 3	UBA3
F8VRK2	periphilin 1	PPHLN1
Q9NXH8	torsin family 4 member A	TOR4A
P04040	catalase	CAT
Q9BRA2	thioredoxin domain containing 17	TXNDC17
P63172	dynein light chain Tctex-type 1	DYNLT1
R4GN18	CD46 molecule	CD46
A0A087X2D8	sperm associated antigen 9	SPAG9
P16989	Y-box binding protein 3	YBX3
Q9Y3P9	RAB GTPase activating protein 1	RABGAP1
P07108	diazepam binding inhibitor, acyl-CoA binding protein	DBI
Q14847	LIM and SH3 protein 1	LASP1
G5E9X5	methylcrotonoyl-CoA carboxylase 1	MCCC1
G3V1C3	apoptosis inhibitor 5	API5
Q6P2E9	enhancer of mRNA decapping 4	EDC4
P53597	succinate-CoA ligase alpha subunit	SUCLG1
O00203	adaptor related protein complex 3 beta 1 subunit	AP3B1
Q15477	Ski2 like RNA helicase	SKIV2L
H7C3J0	retinol saturase	RETSAT
P11274	BCR, RhoGEF and GTPase activating protein	BCR
P48163	malic enzyme 1	ME1
P18669	phosphoglycerate mutase 1	PGAM1
Q96T51	RUN and FYVE domain containing 1	RUFY1
E7EWP0	NADH:ubiquinone oxidoreductase subunit B5	NDUFB5
Q9NR31	secretion associated Ras related GTPase 1A	SAR1A
H0Y917	WD repeat domain 26	WDR26
Q9Y2T2	adaptor related protein complex 3 mu 1 subunit	AP3M1
P30622	CAP-Gly domain containing linker protein 1	CLIP1
Q8TD19	NIMA related kinase 9	NEK9
C9J102	histone deacetylase 7	HDAC7
P59998	actin related protein 2/3 complex subunit 4	ARPC4
Q15650	thyroid hormone receptor interactor 4	TRIP4
O15145	actin related protein 2/3 complex subunit 3	ARPC3
O15143	actin related protein 2/3 complex subunit 1B	ARPC1B
P61158	ARP3 actin related protein 3 homolog	ACTR3
P61960	ubiquitin fold modifier 1	UFM1
Q9ULX6	A-kinase anchoring protein 8 like	AKAP8L
P06396	gelsolin	GSN
P19532	transcription factor binding to IGHM enhancer 3	TFE3
P18085	ADP ribosylation factor 4	ARF4
S4R3A2	fatty acid binding protein 3	FABP3
P62136	protein phosphatase 1 catalytic subunit alpha	PPP1CA
Q8N1G4	leucine rich repeat containing 47	LRRC47
B9ZVX7	glutathione S-transferase mu 1	GSTM1
P21266	glutathione S-transferase mu 3	GSTM3
P53004	biliverdin reductase A	BLVRA
Q07960	Rho GTPase activating protein 1	ARHGAP1
P61163	ARP1 actin-related protein 1 homolog A, centractin alpha	ACTR1A
B4DF77	phosphofurin acidic cluster sorting protein 1	PACS1
Q5JY65	crooked neck pre-mRNA splicing factor 1	CRNKL1
Q9NZM1	myoferlin	MYOF
Q13509	tubulin beta 3 class III	TUBB3
P04350	tubulin beta 4A class IVa	TUBB4A
P22059	oxysterol binding protein	OSBP
P23142	fibulin 1	FBLN1
F8WEU8	ring finger protein 7	RNF7
Q8WXC6	COP9 signalosome subunit 9	COPS9
Q14678	KN motif and ankyrin repeat domains 1	KANK1
Q06124	protein tyrosine phosphatase, non-receptor type 11	PTPN11
Q7L576	cytoplasmic FMR1 interacting protein 1	CYFIP1
Q96P70	importin 9	IPO9
F8VR84	chromosome 12 open reading frame 10	C12orf10
Q96CT7	coiled-coil domain containing 124	CCDC124
Q9Y263	phospholipase A2 activating protein	PLAA
Q86WA6	biphenyl hydrolase like	BPHL
F8VS86	adaptor protein, phosphotyrosine interacting with PH domain and leucine zipper 2	APPL2
Q6P1L8	mitochondrial ribosomal protein L14	MRPL14
O95782	adaptor related protein complex 2 alpha 1 subunit	AP2A1
G5EA31	SEC24 homolog C, COPII coat complex component	SEC24C
Q9Y2Q3	glutathione S-transferase kappa 1	GSTK1
Q99571	purinergic receptor P2X 4	P2RX4
P68036	ubiquitin conjugating enzyme E2 L3	UBE2L3
Q9NT62	autophagy related 3	ATG3
Q27J81	inverted formin, FH2 and WH2 domain containing	INF2
Q5JVZ4	engulfment and cell motility 2	ELMO2
Q92888	Rho guanine nucleotide exchange factor 1	ARHGEF1
Q9Y613	formin homology 2 domain containing 1	FHOD1
E7EQG2	eukaryotic translation initiation factor 4A2	EIF4A2
F5H5N2	iron-sulfur cluster assembly enzyme	ISCU
K7ELD9	synaptogyrin 2	SYNGR2
F8VQR7	cysteine and glycine rich protein 2	CSRP2
P09497	clathrin light chain B	CLTB
E5RIA0	sorbin and SH3 domain containing 3	SORBS3
P17612	protein kinase cAMP-activated catalytic subunit alpha	PRKACA
A0A0C4DG78	zinc finger and SCAN domain containing 18	ZSCAN18
H7BYU9	chromosome 20 open reading frame 27	C20orf27
I3L397	eukaryotic translation initiation factor 5A	EIF5A
D6RD63	COP9 signalosome subunit 4	COPS4
H3BTN5	pyruvate kinase, muscle	PKM
J3QT73	COP9 signalosome subunit 7B	COPS7B
Q6ZNB6	nuclear transcription factor, X-box binding like 1	NFXL1
O60832	dyskerin pseudouridine synthase 1	DKC1
B0QZ18	copine 1	CPNE1
Q9BXF6	RAB11 family interacting protein 5	RAB11FIP5
P31323	protein kinase cAMP-dependent type II regulatory subunit beta	PRKAR2B
Q99447	phosphate cytidylyltransferase 2, ethanolamine	PCYT2
Q5T9B7	adenylate kinase 1	AK1
H3BPE1	microtubule-actin crosslinking factor 1	MACF1
E9PKG1	protein arginine methyltransferase 1	PRMT1
E9PM31	CD81 molecule	CD81
P29992	G protein subunit alpha 11	GNA11
J3KT51	hematological and neurological expressed 1	HN1
Q9UEW8	serine/threonine kinase 39	STK39
P52788	spermine synthase	SMS
P55884	eukaryotic translation initiation factor 3 subunit B	EIF3B
Q13740	activated leukocyte cell adhesion molecule	ALCAM
A0A0G2JMS7	scribbled planar cell polarity protein	SCRIB
P27361	mitogen-activated protein kinase 3	MAPK3
Q9UJW0	dynactin subunit 4	DCTN4
Q92974	Rho/Rac guanine nucleotide exchange factor 2	ARHGEF2
E7ES33	septin 7	2021-09-07
O43264	zw10 kinetochore protein	ZW10
H0YJ34	fermitin family member 2	FERMT2
B4DFG0	DEK proto-oncogene	DEK
Q0ZGT2	nexilin F-actin binding protein	NEXN
Q14764	major vault protein	MVP
P19525	eukaryotic translation initiation factor 2 alpha kinase 2	EIF2AK2
Q5GLZ8	HECT and RLD domain containing E3 ubiquitin protein ligase 4	HERC4
B3KPU0	PDZ and LIM domain 2	PDLIM2
O43768	endosulfine alpha	ENSA
P52735	vav guanine nucleotide exchange factor 2	VAV2
Q9UBQ0	VPS29, retromer complex component	VPS29
Q13439	golgin A4	GOLGA4
Q7Z422	SUZ RNA binding domain containing 1	SZRD1
P10253	glucosidase alpha, acid	GAA
A0A1B0GTG2	aldehyde dehydrogenase 7 family member A1	ALDH7A1
H3BP35	mevalonate diphosphate decarboxylase	MVD
P00167	cytochrome b5 type A	CYB5A
O43639	NCK adaptor protein 2	NCK2
U3KQL0	sorting nexin 5	SNX5
H0YLA4	sorbitol dehydrogenase	SORD
