# Supplementary material for: Hydrogel supplemented with human platelet lysate enhances multi-lineage differentiation of mesenchymal stem cells
Source: J Nanobiotechnology. 2022 Apr 2;20:176. doi: 10.1186/s12951-022-01387-9 (PMC8976277; doi:10.1186/s12951-022-01387-9)
Supplement: Supplementary file 4 — Additional file 4: Table S4. The expression positive rate of surface markers in flow cytometry. [file 12951_2022_1387_MOESM4_ESM.xlsx]

## Sheet: Sheet1
Additional file 4 : Table S4. The expression positive rate of surface markers in flow cytometry.
Markers	SHED	SHED+HPL
CD14	0.1212	0.0084
CD19	0.0333	0.006
CD34	0.0002	0
CD45	0.0032	0.001
CD73	0.9986	0.9984
CD90	0.9994	0.9975
CD105	1	0.998
HLA-DR	0.0028	0
