# Supplementary material for: Hydrogel supplemented with human platelet lysate enhances multi-lineage differentiation of mesenchymal stem cells
Source: J Nanobiotechnology. 2022 Apr 2;20:176. doi: 10.1186/s12951-022-01387-9 (PMC8976277; doi:10.1186/s12951-022-01387-9)
Supplement: Supplementary file 5 — Additional file 5: Table S5. Proteins related to cell migration and angiogenesis in term of protein profile. [file 12951_2022_1387_MOESM5_ESM.xlsx]

## Sheet: Sheet1
Additional file 5 : l Table S5. Proteins related to cell migration and angiogenesis in term of protein profile.
UNIPROT_ACCESSION	Description	Name
C9JF17	Apolipoprotein	APOD
P14174	Macrophage migration inhibitory factor	MIF
P16070	CD44 antigen	CD44
P02776	Platelet factor 4	PF4
E9PEV4	Apolipoprotein E	APOE
F5H1C6	Fermitin family homolog 3	FERMT3
